# Supplementary material for: OLFML2B Is a Robust Prognostic Biomarker in Bladder Cancer Through Genome-Wide Screening: A Study Based on Seven Cohorts
Source: Front Oncol. 2021 Nov 15;11:650678. doi: 10.3389/fonc.2021.650678 (PMC8634430; doi:10.3389/fonc.2021.650678)
Supplement: Supplementary Table 1 — The specific information of cohorts. [file Table_1.xlsx]

## Sheet: S1. Cohort information
AccessionID	Publish ed time	gene number	Samples	Samples left	Database	Title	PMID	Platform
E-MTAB-1803	9 July 2014	20470	85	73	Arrayexpress	Transcription profiling by array of human muscle-invasive bladder cancer samples	25009231	Affymetrix U133 Plus2
GSE13507	Public on May 06, 2010	11837	165	165	GEO	Predective Value of Prognosis-Related Gene Expression Study in Primary Bladder Cancer	20421545	Illumina human-6 v2.0 expression beadchip
GSE32548	Public on Jun 18, 2012	24362	146	130	GEO	Integrated genomic and gene expression profiling identifies two major gene/genomic circuits operating in urothelial carcinoma (gene expression)	22685613	Illumina HumanHT-12 V3.0 expression beadchip
GSE32894	Public on May 24, 2012	24362	308	224	GEO	A Molecular Taxonomy of Urothelial Carcinoma	22553347	Illumina HumanHT-12 V3.0 expression beadchip
TCGA-BLCA	_	53471	412	403	TCGA	_	_	Illumina HiSeq

## Sheet: S2. Report gene
	Marker	gene_symbol	Function
Risk genes	Cell cycle
	Mdm2	MDM2	Mediates proteasomal degradation of p53
	Apoptosis
	Survivin	BIRC5	Inhibits apoptosis
	Bcl-2	BCL2	Inhibits caspase activation
	Cell signaling and gene regulation
	ErbB-1	EGFR	Epidermal growth factor receptor; transmits growth signals
	ErbB-2	ERBB2	Epidermal growth factor receptor; transmits growth signals
	Estrogen receptor-b	ESR1	Sex hormone receptor; regulates transcription
	STAT3	STAT3	Regulates gene expression; increases Bcl-2 expression
	Inflammation and immune modulation
	IL-6/IL-6sR	IL6	Lymphocyte proliferation, production of acute-phase proteins
	NFKBIA	NFKBIA	Regulates gene expression
	CRP	CRP	Promotes phagocytosis by macrophages, activates complement system
	Angiogenesis
	VEGF	VEGFA	Promotes angiogenesis through nitric oxide synthase
	VEGFR2	KDR	VEGF receptor; transmits angiogenic signals
	uPA	PLAU	Degrades extracellular matrix
	bFGF	FGF2	Growth factor stimulating angiogenesis
	aFGF	FGF1	Growth factor stimulating angiogenesis
	Invasion
	Thymidine phosphorylase	TYMP	Promotes VEGF and interleukin-8 secretion; induces MMP
	MMP-2	MMP2	Degrades extracellular matrix
	MMP-9	MMP9	Degrades extracellular matrix
	MMP-7	MMP7	Degrades extracellular matrix
	ICAM1	ICAM1	Binds integrins
Protective genes	Cell cycle
	p21	CDKN1A	Cyclin-dependent kinase inhibitor
	p14	CDKN2A	Inhibits MDM2
	p16	CDKN2A	Cyclin-dependent kinase inhibitor
	p27	CDKN1B	Cyclin-dependent kinase inhibitor
	Apoptosis
	Caspase-3	CASP3	Promotes apoptosis
	Bax	BAX	Releases cytochrome c from mitochondria; promotes apoptosis
	Apaf-1	APAF1	Promotes apoptosis
	Cell signaling and gene regulation
	AR	AR	Sex hormone receptor; regulates transcription
	Angiogenesis
	TSP-1	THBS1	Inhibits angiogenesis
	E-cadherin	CDH1	Mediates intercellular adhesion
	Protocadherin 19	PCDH19	Mediates intercellular adhesion

## Sheet: S3.Patient-information
ID	Gender	Age	Grade	Stage
1	Man	75	3	3
2	Man	67	2	4
3	Female	69	2	2
4	Man	51	3	4
5	Man	68	2	2
6	Female	65	2	3
7	Man	75	3	3
8	Female	79	3	2
9	Man	83	3	3
10	Man	75	2	2
11	Man	71	3	3

## Sheet: S4. Kaplan-Meier result
TCGA-BLCA	pvalue	FDR	E-MTAB-1803	pvalue	FDR	GSE13507	pvalue	FDR	GSE32548	pvalue	FDR	GSE32894	pvalue	FDR
TRIM38	4.34126e-07	0.0232131	FBXW9	0.000110859	2.26928	NLRC4	4.85633e-07	0.00574843	FGD1	7.2742e-06	0.177214	WDR34	1.37599e-07	0.00335219
CLEC2D	5.10449e-07	0.0136471	CRB2	0.00014509	1.485	S100A8	8.61626e-07	0.0101991	MRAS	8.08875e-06	0.197058	EIF4B	2.16073e-07	0.00263198
MITD1	9.87941e-07	0.0176087	PTPN13	0.000223003	1.52162	LRRC49	2.39659e-05	0.283685	HOMER2	8.16429e-06	0.198898	ZWINT	2.41996e-07	0.00196517
Z84484.1	1.77928e-06	0.023785	ZDHHC24	0.00024789	1.26858	LOC441528	2.66819e-05	0.315834	TPM1	1.04828e-05	0.255383	CDK4	4.98929e-07	0.00303873
AC040162.1	2.14426e-06	0.0229312	LPL	0.000363567	1.48844	DHCR24	2.82931e-05	0.334906	DOCK11	1.05508e-05	0.25704	SMAD6	6.9826e-07	0.0034022
TCHHL1	3.70149e-06	0.0329871	LRRC17	0.000409807	1.39812	CD164L2	5.31845e-05	0.629544	PAPSS2	1.40586e-05	0.342497	BIRC5	1.03599e-06	0.00420647
AC006254.1	3.87454e-06	0.0295965	SLC41A2	0.00056121	1.64114	HOXC8	5.85286e-05	0.692804	COL16A1	1.48915e-05	0.362788	BTBD16	1.23033e-06	0.0042819
TMEM109	4.69575e-06	0.0313858	TMEM86A	0.000687195	1.75836	IFNE1	7.97474e-05	0.94397	ACTN3	1.66155e-05	0.404787	ALS2CR13	1.34281e-06	0.00408919
IL9RP3	5.24999e-06	0.0311914	BTBD3	0.000787597	1.79135	PARP4	9.42948e-05	1.11617	KIAA1598	1.68774e-05	0.411166	CCDC115	1.4334e-06	0.00388005
ZSCAN9	5.49041e-06	0.0293578	CCDC146	0.000805883	1.64964	LOC440748	0.000138243	1.63638	MIPOL1	1.75592e-05	0.427778	TMEM154	1.46806e-06	0.00357648
SH3BP5-AS1	7.14855e-06	0.0347491	GEM	0.000881267	1.63996	PLN	0.000223486	2.6454	FLJ13305	1.76099e-05	0.429012	XRCC5	1.50018e-06	0.00332249
KHDC4	7.33806e-06	0.0326978	C22orf15	0.000995423	1.69803	HLA-DQB2	0.000286979	3.39697	KRTAP5-8	2.17099e-05	0.528897	C9orf19	1.58248e-06	0.00321269
EHBP1	7.39931e-06	0.0304345	DGKI	0.00102968	1.62135	C14orf159	0.000332966	3.94132	RASSF4	2.77308e-05	0.675578	C12orf26	1.75325e-06	0.00328558
AL021707.8	9.54823e-06	0.0364681	ADAMTS4	0.00132957	1.94402	ESPL1	0.000337469	3.99463	FLJ35258	4.25605e-05	1.03686	IFT140	1.77375e-06	0.00308658
ANXA1	9.93104e-06	0.0354015	ZNF133	0.00140515	1.91757	B3GAT1	0.000342451	4.0536	LOC493869	4.58946e-05	1.11808	MCM5	1.88522e-06	0.00306185
MT1P1	1.01413e-05	0.0338918	NFE4	0.00165955	2.12319	MXD4	0.000351467	4.16031	SORBS3	4.6463e-05	1.13193	MELK	1.90713e-06	0.00290384
RAB4B	1.04671e-05	0.0329229	CADM3-AS1	0.00176139	2.12092	CCL8	0.00041162	4.87235	LOC642412	5.27027e-05	1.28394	KIAA0564	2.03269e-06	0.00291296
AC104564.3	1.18308e-05	0.0351446	STAG3L3	0.00177432	2.01779	LOC647154	0.000430515	5.09601	LEPRE1	5.88053e-05	1.43261	MAP7	2.31294e-06	0.00313044
WASH7P	1.20674e-05	0.0339608	TMEM104	0.00219987	2.37007	CD274	0.000482745	5.71425	C9orf19	6.02148e-05	1.46695	CTSE	2.33064e-06	0.00298837
WASIR2	1.29267e-05	0.0345602	SNAI1	0.00223702	2.28959	EZH2	0.000510626	6.04428	VNN2	6.14423e-05	1.49686	FEN1	2.3315e-06	0.00284
AC091175.1	1.33261e-05	0.0339314	SNRPB2	0.00226926	2.21199	DNM1	0.000561453	6.64592	CLIC4	6.29036e-05	1.53246	SMAD3	2.37002e-06	0.00274945
TNFRSF14-AS1	1.3549e-05	0.0329309	PRMT5-AS1	0.00239372	2.22725	LIPG	0.000566064	6.7005	C5orf13	6.46737e-05	1.57558	CRIP1	2.65467e-06	0.00293969
OFD1	1.3585e-05	0.0315828	LINC00836	0.00247152	2.19965	NUDT12	0.000593963	7.03074	LYL1	7.38061e-05	1.79806	VSIG2	2.70309e-06	0.00286316
KLRK1	1.38756e-05	0.0309144	TLR9	0.00256547	2.18813	C9orf82	0.000598526	7.08475	TPM2	7.67997e-05	1.87099	CDCA5	2.96469e-06	0.00300941
OAS1	1.40938e-05	0.0301445	NOL8	0.00260669	2.13436	C21orf58	0.000628855	7.44375	RBP1	7.89494e-05	1.92337	C15orf42	3.04686e-06	0.0029691
CSAD	1.72013e-05	0.0353759	MFSD4	0.00269272	2.12	DCHS1	0.000644568	7.62975	HS3ST3A1	8.14192e-05	1.98353	PREI3	3.21973e-06	0.00301689
AL023775.1	1.72128e-05	0.0340884	MS4A3	0.0027793	2.10712	DEFB32	0.00072792	8.61639	CTHRC1	8.14988e-05	1.98547	MRPL43	3.22304e-06	0.00290814
GCNA	1.82063e-05	0.0347682	PHF10	0.00278459	2.03574	ALDH1L1	0.00079101	9.36318	LAMB2	8.29374e-05	2.02052	TXNIP	3.25592e-06	0.00283288
LSS	1.98539e-05	0.0366072	UBXN2A	0.00279668	1.97407	KIAA0649	0.00080229	9.4967	LOC387882	8.56128e-05	2.0857	TK1	3.26821e-06	0.00274552
GPR25	2.08749e-05	0.0372068	GABPB2	0.00282652	1.92863	FNDC1	0.000811046	9.60035	FLJ38723	8.66209e-05	2.11026	PLEKHH3	3.48902e-06	0.00283332
AC021321.1	2.38685e-05	0.04117	TTC19	0.00291549	1.92516	ELOVL4	0.000815298	9.65069	SLFN11	8.79132e-05	2.14174	AQP9	3.66601e-06	0.00288101
FAM193B	2.54975e-05	0.0426055	SLC22A24	0.00299127	1.91348	C15orf48	0.000818919	9.69354	HNT	9.42803e-05	2.29686	NEIL3	3.68206e-06	0.0028032
FADS1	2.55003e-05	0.0413189	MIR194-2	0.00305869	1.89732	PAQR8	0.000818946	9.69387	FLJ46309	0.000100656	2.45219	CD109	4.13273e-06	0.00305095
PPP2R3B	2.60832e-05	0.0410205	SIGLECL1	0.00312004	1.87845	DYNC1I1	0.000887322	10.5032	GPR68	0.000100659	2.45227	CTSL2	4.3362e-06	0.00310701
ETV7	2.65041e-05	0.0404914	ARL11	0.00317626	1.85766	ART5	0.000888883	10.5217	COL1A1	0.000100803	2.45577	HIGD2A	4.84329e-06	0.0033712
MAFG-DT	2.76742e-05	0.0411046	NMT2	0.00319556	1.81703	FLJ42177	0.000903313	10.6925	JSRP1	0.000105772	2.57681	PCBD1	4.86538e-06	0.00329251
HYAL3	2.77126e-05	0.0400492	LOC101927550	0.00333947	1.84754	L1CAM	0.000904159	10.7025	TRAM2	0.000116221	2.83138	CDC25C	5.18151e-06	0.00341167
LRRC32	2.77482e-05	0.0390454	DCHS2	0.00336705	1.81377	MTR	0.000912601	10.8025	CDKN2AIPNL	0.000122857	2.99304	TMC4	5.20513e-06	0.00333704
NPIPB10P	2.98285e-05	0.0408965	LOC101927358	0.0033839	1.77611	LCE2D	0.000998367	11.8177	ACOXL	0.000124324	3.02877	WDR51A	5.53132e-06	0.00345523
ZNF814	3.10035e-05	0.0414447	PTCD3	0.00345891	1.7701	UBL3	0.00100422	11.887	C19orf59	0.000125181	3.04966	POLA2	5.68347e-06	0.00346152
ZBTB49	3.12013e-05	0.0406918	LOC101060609	0.00353526	1.76504	CPNE5	0.00101237	11.9834	EDN3	0.000130072	3.16881	BCKDHB	5.87924e-06	0.00349342
EHMT2-AS1	3.41758e-05	0.0435098	MAS1	0.00359896	1.75406	KIAA0564	0.00106602	12.6184	PPP2R5B	0.000130653	3.18298	C10orf73	6.12117e-06	0.00355057
ZNF559-ZNF177	3.54309e-05	0.0440587	AP1S2	0.00361277	1.71985	EGFL7	0.00107579	12.7341	DOCK2	0.000131326	3.19936	LOC649447	6.21198e-06	0.00351945
AC005014.2	3.62769e-05	0.0440855	ANKRD27	0.00362746	1.6876	CBX2	0.0010965	12.9793	CNN1	0.000133885	3.26171	ST3GAL5	6.29563e-06	0.00348578
AC004076.2	3.69027e-05	0.0438494	RAB42	0.00363389	1.65302	C20orf19	0.00112617	13.3305	ITGAX	0.000134119	3.26742	SSH3	6.32633e-06	0.00342493
STAG3L5P	4.27262e-05	0.0496655	NDUFA5	0.00366722	1.63191	LOC649722	0.0012327	14.5915	TMC4	0.000138017	3.36236	DQX1	6.48298e-06	0.00343344
AC112187.3	4.29385e-05	0.0488503	ZNF500	0.00367627	1.60113	DAB2IP	0.00123315	14.5968	PPM1K	0.000140003	3.41075	ELOVL4	6.94608e-06	0.00360044
ZNF266	4.30473e-05	0.0479538	NTSR1	0.00372839	1.59	LOC645550	0.00124385	14.7235	ASB13	0.000146328	3.56484	SLFN11	7.16695e-06	0.00363753
FOXC2-AS1	4.47329e-05	0.0488146	FAM111B	0.00375538	1.56883	KCNQ1	0.00130469	15.4436	MYL9	0.000146665	3.57306	LOC653764	7.33475e-06	0.00364672
RPP21	4.88348e-05	0.052225	FGFR1OP2	0.00381748	1.56288	LOC346887	0.00130762	15.4783	FAP	0.000151749	3.69692	C10orf99	7.50949e-06	0.00365892
CBARP	4.99092e-05	0.0523274	LYPD5	0.00403834	1.62088	CCNG1	0.00137983	16.3331	COL15A1	0.000153061	3.72886	COL3A1	7.53247e-06	0.00359816
AC103691.1	5.00936e-05	0.0515106	POLR3K	0.00404005	1.59038	AQP9	0.0014034	16.612	MGC50722	0.000153586	3.74166	LOC642412	8.02301e-06	0.00375878
AL022324.1	5.3246e-05	0.0537192	RABGAP1	0.00407118	1.5724	CDCA2	0.00140854	16.6729	BCKDHB	0.000155436	3.78674	AIG1	8.36718e-06	0.00384606
SLC25A25-AS1	5.41051e-05	0.053575	LOC100505715	0.00418714	1.58724	RNASEH2C	0.00143522	16.9887	ALPK2	0.000156993	3.82465	HNT	8.58763e-06	0.00387429
RN7SL834P	5.63124e-05	0.0547469	GPBP1L1	0.00418773	1.5586	CORO6	0.00147273	17.4327	ARV1	0.000162794	3.966	MND1	8.95301e-06	0.00396569
CFAP44	5.65474e-05	0.0539937	CYP2C19	0.00424198	1.5506	ITPKA	0.00148591	17.5888	CYBB	0.000164452	4.00638	C5orf13	9.39538e-06	0.00408733
NBAS	6.19346e-05	0.0581001	SLC7A14	0.00434187	1.55926	CLCN3	0.00149364	17.6802	LOC728944	0.000165683	4.03636	COQ7	9.50843e-06	0.00406394
AL022328.1	6.36992e-05	0.0587252	GNAO1	0.0043665	1.54107	LOC728358	0.00155672	18.4269	CXCL5	0.000166357	4.05279	ZNF320	9.58244e-06	0.00402495
BCL2L14	6.38088e-05	0.0578292	FUT6	0.00445512	1.5457	LOC645863	0.00158129	18.7177	KANK2	0.000168728	4.11054	TBX3	1.00306e-05	0.00414179
RNF26	6.58149e-05	0.0586532	LOC101929378	0.00448234	1.52922	SPRY3	0.00169372	20.0485	MT2A	0.000176362	4.29653	CDT1	1.01045e-05	0.00410275
MAP1A	6.70813e-05	0.0588017	DCSTAMP	0.00456359	1.53142	MC5R	0.0017634	20.8733	C21orf24	0.000179207	4.36584	CENPM	1.01613e-05	0.00405821
DOCK8	7.14815e-05	0.0616482	HMCN1	0.00460846	1.52154	GPRC5C	0.00185436	21.9501	PLEKHO1	0.000179663	4.37694	ACSL5	1.03682e-05	0.00407403
ZNF460-AS1	7.46621e-05	0.0633692	MCEMP1	0.00463281	1.5053	IL24	0.00192413	22.7759	SULF2	0.000191178	4.65747	LOC642035	1.0787e-05	0.00417133
AC020915.2	7.55496e-05	0.0631205	CCL2	0.00476765	1.5249	AQP3	0.00193233	22.873	ANKRD57	0.000194781	4.74526	DNM1	1.09421e-05	0.00416517
MCF2L	7.57232e-05	0.0622922	LOC100507513	0.00479476	1.50998	PPP2R2B	0.00195873	23.1855	PARVG	0.000196967	4.79852	RBL2	1.10574e-05	0.00414432
ZNF808	7.65416e-05	0.0620114	CTSZ	0.00481621	1.49376	KCNT1	0.00196864	23.3028	BGN	0.000197868	4.82047	CXCL5	1.11918e-05	0.00413112
PRPF4B	7.72021e-05	0.0616131	XAGE-4	0.0051726	1.58035	GDNF	0.00201202	23.8163	Septin 6	0.000198825	4.84377	DIAPH3	1.14734e-05	0.00417185
PPFIBP2	7.73013e-05	0.0607849	CPNE7	0.00541179	1.62911	GPIAP1	0.00203704	24.1124	BACH2	0.000202672	4.9375	SNX8	1.15852e-05	0.00415055
AC010168.2	7.97969e-05	0.061838	KLF1	0.00542715	1.61006	SCLY	0.00207051	24.5087	CDK4	0.000213922	5.21156	MGC16169	1.16227e-05	0.00410365
SLC4A1AP	8.25838e-05	0.0630834	INTS10	0.00544089	1.59107	LAD1	0.00211216	25.0016	MGC40499	0.000215184	5.24231	NT5DC3	1.17818e-05	0.00410042
ZNF630	8.69996e-05	0.0655205	GUCY2D	0.005585	1.61021	KIAA1826	0.00211217	25.0018	NPVF	0.000226725	5.52348	TRPT1	1.23861e-05	0.00425002
STX16-NPEPL1	9.07884e-05	0.0674243	SGOL1	0.00561678	1.59688	KNS2	0.00211328	25.0149	FILIP1L	0.000231084	5.62967	CENPI	1.25551e-05	0.00424816
ORMDL1	9.5626e-05	0.0700441	FZD3	0.00576334	1.6161	CENPF	0.00224287	26.5489	MFAP2	0.000233329	5.68435	MSX2	1.29892e-05	0.00433483
AC092794.1	9.70513e-05	0.0701274	IP6K2	0.00578907	1.60138	STK32A	0.00225255	26.6634	LOC441087	0.000250693	6.10738	PARVB	1.29963e-05	0.0042786
NBPF11	9.8954e-05	0.070549	LINC00662	0.00587192	1.60264	ID1	0.00227681	26.9506	FICD	0.000265743	6.47404	MANEA	1.32829e-05	0.00431464
UBE2Q1-AS1	0.000101617	0.0714942	TSSK2	0.00611658	1.64745	ITGA5	0.00228407	27.0365	TRERF1	0.000267497	6.51676	SLC16A10	1.3531e-05	0.0043374
EFCAB5	0.0001046	0.072637	VIM	0.00611811	1.62646	MAP2K5	0.00234925	27.8081	KIAA0644	0.000270676	6.59421	C2orf34	1.3559e-05	0.00428994
CERCAM	0.000104836	0.0718677	CLPB	0.00613849	1.61096	FLJ41481	0.00238499	28.2312	OCLN	0.000285209	6.94825	ASB13	1.39759e-05	0.00436515
SVIL	0.000105416	0.0713508	HECW2	0.00619671	1.60565	LOC643903	0.00239283	28.3239	CLIP3	0.000290112	7.0677	NOPE	1.47859e-05	0.00455967
GSDMB	0.000105879	0.0707685	ARHGEF4	0.0062927	1.61014	PAK6	0.0024207	28.6538	CXCR4	0.000295568	7.20063	LOC388610	1.55445e-05	0.00473369
MFSD11	0.000107973	0.0712766	CHST1	0.00640746	1.61927	WNK3	0.0024351	28.8243	SMO	0.00030047	7.32006	CDCA8	1.5548e-05	0.0046763
KLK5	0.000109276	0.0712572	TRIM46	0.00641836	1.60224	MAPK12	0.00248879	29.4598	TXNRD1	0.000301006	7.33312	STMN1	1.55902e-05	0.0046318
LRP1	0.000111452	0.0718004	CHST10	0.00651019	1.60559	MGC26718	0.00255068	30.1924	PLEKHO2	0.000301424	7.34328	BCAS1	1.60541e-05	0.00471216
AL159169.2	0.00011383	0.0724598	KPNA6	0.00652102	1.58911	UBE2Q1	0.00262296	31.048	C14orf132	0.000308119	7.50639	GLTSCR2	1.64622e-05	0.00477443
WBP2NL	0.000114323	0.0719173	LOC283045	0.006807	1.63929	COX10	0.00265669	31.4473	DEGS1	0.000309856	7.5487	FAM64A	1.69985e-05	0.00487197
STAG3L5P-PVRIG2P-PILRB	0.000120438	0.074883	TRIM56	0.00681706	1.62262	PTPRB	0.00268808	31.8188	NOD2	0.00031493	7.67232	ACSL3	1.74397e-05	0.00494031
KRT7-AS	0.000121488	0.0746678	FLT3	0.00684015	1.6094	HIST1H3A	0.00270745	32.0481	COL6A3	0.000318102	7.7496	CDC20	1.83598e-05	0.00514116
LDLR	0.00012236	0.0743487	ZNF575	0.00694239	1.61489	MSX2	0.00279403	33.0729	SH2B2	0.000325051	7.91889	RNF111	1.83918e-05	0.00509159
FAM171B	0.000123124	0.0739728	GAS2L3	0.00700148	1.61034	LOC441408	0.00285189	33.7578	ASAM	0.000326632	7.95741	BRCA2	1.87466e-05	0.00513152
CCDC14	0.000123485	0.0733654	PKIG	0.00709167	1.61296	IGFBP7	0.00286239	33.8821	BMP6	0.000348584	8.49219	RAD54L	1.8808e-05	0.00509111
AC104996.2	0.00012436	0.0730729	GGA2	0.00709231	1.59538	AADAC	0.00288816	34.1871	SDC1	0.000349362	8.51115	TIGA1	1.90296e-05	0.0050945
ZNF224	0.00012955	0.0752956	LOC101928954	0.00722404	1.60735	CCDC125	0.0029521	34.944	DDR2	0.0003626	8.83367	CXCL2	1.9046e-05	0.00504347
ZNF100	0.000131904	0.0758391	SCGB1D1	0.00736213	1.62046	PTHLH	0.00295385	34.9647	CSF3R	0.000363199	8.84826	PLK1	1.9455e-05	0.00509637
AC253576.2	0.000132729	0.0755019	ZNF337	0.00744446	1.62115	MOBKL2C	0.00295407	34.9673	CAPN2	0.000375121	9.1387	DENND1A	1.98533e-05	0.00514539
AC105339.5	0.000134706	0.0758199	KRT17P5	0.00750572	1.61728	HIST1H3H	0.00300226	35.5378	PLXNA3	0.000375785	9.15488	KIF23	1.98706e-05	0.00509567
AC010326.4	0.000139075	0.0774633	DOK4	0.00751145	1.60166	LOC400924	0.00303734	35.953	LIMD1	0.000391308	9.53305	MAOA	2.00128e-05	0.00507866
GARS	0.000139885	0.0771111	LOC101929538	0.00755517	1.59437	KCNB1	0.00303918	35.9747	PHF21B	0.000394691	9.61546	PLEKHA7	2.00708e-05	0.00504087
AC079148.1	0.000140992	0.0769283	PSMA3	0.00774909	1.61861	KIAA1166	0.00311638	36.8886	SYT11	0.000395405	9.63285	ACSBG1	2.06012e-05	0.00512129
BEND5	0.000141357	0.0763487	PAEP	0.0080042	1.65501	BLOC1S3	0.00318186	37.6636	FSTL1	0.000397948	9.6948	LOC400451	2.07229e-05	0.00509951
MFSD8	0.000142117	0.0759912	HOXA11-AS	0.00812346	1.66287	DCC1	0.00318419	37.6912	KLF12	0.000399683	9.73707	LIAS	2.07807e-05	0.00506259
CD96	0.000142248	0.0753086	GRIN2D	0.00818565	1.65901	PSMB10	0.00321409	38.0452	C1QTNF5	0.000399703	9.73756	LOC645018	2.13483e-05	0.00514937
MTCO1P11	0.000144337	0.0756649	HSPA1L	0.00819551	1.64473	EFCAB3	0.00330178	39.0831	ELOVL4	0.000401247	9.77517	SLC44A3	2.13961e-05	0.00511031
AC104785.1	0.00015596	0.0809645	MED23	0.00825815	1.64121	LOC651117	0.00333468	39.4726	TUBA1A	0.000402292	9.80064	COL15A1	2.15301e-05	0.00509239
UCHL1	0.000160998	0.0827763	LRRC25	0.00836546	1.64655	RBL1	0.00333995	39.535	TGFB1I1	0.000403145	9.82143	RACGAP1	2.16037e-05	0.00506066
UNC93B2	0.000163272	0.083146	SLCO1C1	0.00861863	1.68022	C19orf59	0.00342644	40.5588	RUSC2	0.000406914	9.91324	TMBIM1	2.17278e-05	0.00504126
EPRS	0.000164627	0.0830452	HPGDS	0.00869937	1.67996	CD96	0.00343392	40.6473	VCAN	0.000407702	9.93245	DGKA	2.26601e-05	0.00520797
LINC01767	0.000166043	0.0829763	KIAA0100	0.00881337	1.68607	SNAP25	0.00348041	41.1976	CORO1A	0.000414531	10.0988	MGST2	2.27358e-05	0.00517655
ZNF524	0.000166133	0.0822528	ADAM5	0.009047	1.71474	LOC650361	0.0035064	41.5052	AQP9	0.000417237	10.1647	IL20RA	2.31704e-05	0.00522665
DYM	0.000166681	0.0817668	RENBP	0.00909912	1.7088	ARHGAP26	0.00351156	41.5664	CALD1	0.000419657	10.2237	MEX3B	2.39058e-05	0.00534305
CXorf38	0.000171299	0.0832686	MDS2	0.00919925	1.7119	ELF5	0.00359659	42.5728	LOC158345	0.000419775	10.2266	SDC1	2.40245e-05	0.00532077
AC137770.1	0.000175868	0.0847194	NXPH1	0.0093684	1.72767	B3GNT4	0.00360869	42.7161	ZNF221	0.000423549	10.3185	SKP1A	2.42116e-05	0.00531389
LINC01311	0.00018064	0.0862409	LINGO3	0.0097143	1.77546	ACPP	0.00362257	42.8803	GRAP	0.000432135	10.5277	SLC22A5	2.48511e-05	0.00540556
AL031775.1	0.000180893	0.0855975	TNFSF13	0.00985721	1.78564	LRRC18	0.0036429	43.121	G6PD	0.000437162	10.6501	C9orf109	2.52217e-05	0.00543762
MIR6819	0.000181205	0.0849931	LINC01270	0.00990942	1.77935	CDH24	0.00367204	43.4659	MSN	0.000438904	10.6926	SNX14	2.53313e-05	0.00541335
AC022075.1	0.00018145	0.0843681	LOC101928107	0.009928	1.76718	WDR62	0.0037677	44.5983	ANTXR1	0.000442373	10.7771	OR4D1	2.60454e-05	0.00551756
TENM2	0.000182206	0.0839891	RCC2	0.00993589	1.75334	FLRT1	0.00378096	44.7553	LETMD1	0.000444907	10.8388	CYP4F22	2.65248e-05	0.00557067
AGER	0.000183235	0.0837414	LOC101928551	0.00994857	1.74057	LOC646609	0.00378334	44.7834	LMCD1	0.000445241	10.847	GNPTG	2.65644e-05	0.0055313
KLRA1P	0.000184291	0.0835102	COX19	0.00995325	1.72664	EVC2	0.00382331	45.2565	SNX8	0.00046101	11.2311	PET112L	2.68386e-05	0.00554104
AC099518.2	0.000185236	0.0832334	ZNF502	0.0100261	1.72466	LOC120376	0.00390004	46.1648	FZD5	0.000462102	11.2577	MCM10	2.7099e-05	0.00554778
RPL37P1	0.000189207	0.084309	ATP6V0D2	0.0100995	1.7228	HMHA1	0.00390538	46.228	THRA	0.00046281	11.275	RECQL4	2.72288e-05	0.00552791
AP001767.3	0.000189812	0.0838795	TEX13B	0.0101996	1.72551	KIAA0802	0.00397175	47.0136	ACTG2	0.00046775	11.3953	AURKB	2.76471e-05	0.00556643
GATA2	0.000194549	0.0852685	TOR4A	0.0103481	1.73628	OLFML2B	0.00397963	47.1068	C1orf126	0.000472162	11.5028	WDR62	2.80628e-05	0.00560381
MAP2	0.000197387	0.0858088	ANKRD34C	0.0103611	1.72432	GALR2	0.00399818	47.3265	CCDC109B	0.000472517	11.5115	TMC7	2.86327e-05	0.00567114
ZNF195	0.000199484	0.0860212	ZNF345	0.0104303	1.72183	LOC644482	0.00405015	47.9416	COMMD4	0.000473207	11.5283	RPL5	3.03674e-05	0.00596622
BX842568.3	0.000199956	0.0855349	UPP1	0.0105381	1.72571	CDKN3	0.00408808	48.3906	C10orf33	0.000480413	11.7038	RPA3	3.05084e-05	0.00594597
AL356270.1	0.000200264	0.0849868	MKNK1-AS1	0.0105649	1.71637	METRN	0.00415828	49.2216	TAGLN	0.000481071	11.7199	CDCA4	3.06394e-05	0.00592411
CCNB1	0.000202561	0.0852844	LOC100128993	0.0105862	1.7063	ABCC4	0.00415907	49.2309	COL6A1	0.000482346	11.7509	PHLPP	3.0834e-05	0.00591479
SNX29	0.000204704	0.0855136	NRD1	0.0106248	1.69913	PRRT2	0.0042013	49.7308	FAM43A	0.000488902	11.9106	TXNRD1	3.11475e-05	0.00592824
KLHL3	0.000206534	0.085609	C1orf194	0.0106442	1.68905	LOC644886	0.00420612	49.7878	ATP1A4	0.000489507	11.9254	MCM6	3.14638e-05	0.00594202
ZNF230	0.000215021	0.0884413	ZXDB	0.0108069	1.70167	MSI1	0.00423233	50.0981	TMSB10	0.000492206	11.9911	WFDC13	3.21862e-05	0.0060317
SHLD1	0.000217324	0.0887065	LOC101927018	0.0108545	1.69612	LOC643133	0.00423994	50.1882	PMEPA1	0.00050088	12.2024	SNCG	3.33829e-05	0.00620819
AC131888.1	0.000218473	0.0884997	ACR	0.0109896	1.70422	LOC391766	0.00430343	50.9397	AEBP1	0.000510988	12.4487	HTR2A	3.34653e-05	0.00617638
C8orf44	0.000219001	0.0880466	B3GNT2	0.0111759	1.72009	ARPM1	0.00431437	51.0692	HAS3	0.000523364	12.7502	TOLLIP	3.4339e-05	0.00628998
BHLHE41	0.000221905	0.0885482	LHFPL5	0.0112181	1.7137	FLT3	0.00432878	51.2398	SULF1	0.000525115	12.7929	HK3	3.45567e-05	0.00628261
NPIPB11	0.000222068	0.0879572	ZP4	0.0112521	1.70616	KIF2C	0.00434543	51.4368	CIZ1	0.000530879	12.9333	CENPF	3.5364e-05	0.00638176
NFKBID	0.000222886	0.087632	LINC00029	0.0113119	1.70261	HRH1	0.00444212	52.5814	LPIN1	0.000533548	12.9983	ASAM	3.56486e-05	0.00638581
TAF1C	0.000225906	0.0881708	LOC100132686	0.0113265	1.69236	LOC389842	0.00455662	53.9367	BCAR1	0.000541035	13.1807	LETMD1	3.6032e-05	0.00640739
PLS3	0.000228013	0.0883483	RNF214	0.0114185	1.69375	POTE8	0.00457509	54.1554	C10orf73	0.000546678	13.3182	ARL1	3.61489e-05	0.00638159
RRN3P3	0.00023022	0.0885618	SHANK1	0.0115544	1.70158	MSRB2	0.00462486	54.7445	ZHX1	0.000548387	13.3598	CEP55	3.65082e-05	0.00639865
AC009120.2	0.000236295	0.0902497	ENTPD6	0.0116121	1.69785	LOC285453	0.00463388	54.8513	ISG20	0.000551223	13.4289	RAB25	3.66961e-05	0.00638565
PPP1R37	0.000236873	0.0898285	FAM120C	0.0118291	1.71732	PCNXL2	0.00468325	55.4356	IL18R1	0.000551273	13.4301	TMSL8	3.68077e-05	0.00635965
CYP4F12	0.000238845	0.0899386	SLC5A4	0.0119838	1.72752	PTPLAD1	0.00471475	55.8085	LOC646596	0.00055753	13.5825	IMPA2	3.79854e-05	0.00651691
HSPB6	0.000240896	0.0900767	PCDHGA9	0.0120109	1.71932	CDKN2D	0.00473417	56.0384	MT1A	0.000559736	13.6363	TIMELESS	3.82206e-05	0.0065114
AC073052.2	0.00024422	0.0906854	CD180	0.012032	1.71038	LOC651465	0.00477867	56.5651	C7orf10	0.00056094	13.6656	STK39	3.83858e-05	0.00649413
ADAMTSL3	0.00025055	0.0923944	SLC35G2	0.0120331	1.69875	LOC285407	0.00478035	56.585	DGKZ	0.000565658	13.7806	PROM2	3.87949e-05	0.00651808
GAMT	0.000251358	0.0920573	LINC01420	0.0122088	1.71174	FOXM1	0.00484672	57.3706	RASSF5	0.000569591	13.8764	EMILIN1	3.94061e-05	0.00657542
AL121944.1	0.000253798	0.0923187	DUSP14	0.0122291	1.70293	HIST1H3G	0.00485889	57.5147	CD14	0.000570976	13.9101	CBR4	3.99306e-05	0.00661761
GSTT2B	0.000254404	0.0919138	PACRG-AS1	0.012348	1.70786	LOC643605	0.004885	57.8237	ITGA11	0.000578606	14.096	LOC643433	3.99466e-05	0.00657553
LINC01355	0.000257851	0.0925338	LOC101927248	0.0126459	1.73733	MAGEC2	0.00491945	58.2315	PDE1A	0.000589641	14.3648	FGFR3	4.02331e-05	0.00657824
APOL4	0.000258814	0.0922602	ZNF404	0.0127736	1.74318	TMTC1	0.00493469	58.4119	SNCG	0.00058987	14.3704	STON1	4.06528e-05	0.00660255
AC245100.2	0.000260279	0.0921679	PRO2214	0.0129955	1.76171	KLF15	0.00497603	58.9012	SLC41A2	0.000590339	14.3818	FBXL12	4.1184e-05	0.00664454
PTPN6	0.00026363	0.0927405	USP44	0.0130843	1.76208	IGFBP4	0.00499214	59.0919	HLX	0.000598568	14.5823	C2orf24	4.15932e-05	0.00666641
NFIA-AS2	0.000265717	0.0928638	LYVE1	0.0130963	1.75216	C3orf54	0.00500192	59.2078	COX11	0.000602994	14.6901	GTF3A	4.16075e-05	0.00662512
EMP1	0.00027911	0.096911	GRB10	0.0132111	1.75605	B4GALNT1	0.00504958	59.7718	TNS1	0.000604414	14.7247	EEF1B2	4.16716e-05	0.00659223
AC091304.2	0.00028054	0.0967791	ECHDC2	0.0132781	1.75356	ILK	0.00508052	60.1381	CBR4	0.000608047	14.8132	PSMC3IP	4.29077e-05	0.00674399
CPA4	0.000281542	0.0965022	HK3	0.0133195	1.74776	EXTL1	0.00508983	60.2483	KIAA0922	0.000619278	15.0869	TUBA1A	4.3132e-05	0.00673577
SLFN14	0.000288833	0.0983707	CYLC1	0.0133337	1.73848	RAD54L	0.0051413	60.8575	CTF1	0.000637361	15.5274	PMEPA1	4.41991e-05	0.00685847
AC106052.1	0.000289898	0.0981085	HNRNPA3	0.0134611	1.74399	LOC286467	0.00523166	61.9272	APCDD1L	0.000642182	15.6448	EXO1	4.48276e-05	0.00691195
ZSCAN26	0.000297775	0.10014	VPS13D	0.0135863	1.74913	C16orf74	0.00523545	61.9721	ZNF577	0.000643443	15.6756	MCM2	4.66603e-05	0.0071493
AL138831.3	0.000298017	0.0995953	DOC2B	0.0136553	1.74702	HOXB3	0.00531828	62.9525	USP43	0.000644291	15.6962	UPP1	4.69098e-05	0.0071426
KCNK5	0.000300402	0.099769	LOC400891	0.0138995	1.76722	TRIM41	0.005329	63.0794	SLMO1	0.000647453	15.7733	LOC441743	4.77316e-05	0.00722259
MIR4263	0.000309944	0.102302	PDZD9	0.0139922	1.76803	MTFMT	0.00536509	63.5066	NNMT	0.000648531	15.7995	GPR37	4.8639e-05	0.00731446
ARL4C	0.000310577	0.101883	ZNF813	0.014067	1.76658	CDCA5	0.00537917	63.6733	TNFRSF6B	0.000650346	15.8437	CDC42EP5	4.94339e-05	0.00738839
TIA1	0.000311993	0.101723	DEFB129	0.0140799	1.75741	PIP5K1C	0.00538825	63.7808	KIAA1949	0.000655696	15.9741	RCN3	4.96163e-05	0.00737043
GKN1	0.000314226	0.10183	GNB1L	0.014096	1.74875	PRDM8	0.00539935	63.9121	RPA3	0.000661855	16.1241	LOC401720	4.9777e-05	0.0073495
FLRT2	0.00031602	0.101794	MIR663AHG	0.0141209	1.74129	CHI3L2	0.00542988	64.2734	FABP6	0.000662617	16.1427	ACOT11	5.28656e-05	0.00775851
BAIAP2	0.000317832	0.101765	CSF2	0.0141532	1.73482	FCER1A	0.00543839	64.3742	TIGA1	0.000662872	16.1489	ACMSD	5.31908e-05	0.00775949
ZNF600	0.000318795	0.101466	MRAP	0.0142722	1.73899	LGI4	0.00547117	64.7622	INA	0.000666722	16.2427	LOC652002	5.32259e-05	0.00771839
AL390728.6	0.000323135	0.102239	HECTD2	0.0144001	1.74421	DKFZP564J102	0.00552988	65.4572	ZNF507	0.000671514	16.3594	CPXM1	5.43511e-05	0.00783492
AC016738.1	0.000323224	0.101665	SIGLEC5	0.0145528	1.75233	RALGPS1	0.00553425	65.5089	MGC16703	0.000680689	16.5829	KLHL3	5.49742e-05	0.00787812
AC013452.2	0.000326017	0.101944	APPBP2	0.0145802	1.74536	C2orf48	0.00555774	65.787	COL10A1	0.000694001	16.9072	CTHRC1	5.54273e-05	0.00789661
ZNF83	0.000326691	0.101561	ITGAD	0.0145909	1.73649	P2RY6	0.00558772	66.1419	TBCB	0.000698455	17.0158	RSPH3	5.60133e-05	0.00793369
PAIP1P1	0.000327216	0.101136	ESYT3	0.0148726	1.75978	NCAPG	0.00563425	66.6927	C6orf129	0.000710164	17.301	DNAJA4	5.61762e-05	0.00791078
FAHD2P1	0.000328648	0.100995	LOC101928134	0.0150194	1.76694	BDH2	0.00567072	67.1243	LOC653817	0.000710482	17.3088	KIF4A	5.65926e-05	0.00792361
AC005954.1	0.000333772	0.101984	HINT2	0.0150898	1.76507	PI15	0.00586372	69.4089	RBP3	0.000724447	17.649	ATXN10	5.67143e-05	0.00789528
TMX2	0.000338269	0.10277	GCM2	0.0152337	1.77178	RIC3	0.00593803	70.2885	ARL16	0.000731838	17.829	OMA1	5.70659e-05	0.00789908
LRP5L	0.00033906	0.102429	CLIC6	0.0153352	1.77351	FTH1	0.00597863	70.769	VSIG2	0.000737595	17.9693	L1CAM	5.71047e-05	0.00785981
TCIRG1	0.000340203	0.102197	HEBP2	0.0153365	1.7637	ZNF229	0.0060286	71.3605	LOC653394	0.000745899	18.1716	ZNF721	5.76143e-05	0.00788539
AC012467.1	0.000342453	0.102298	LOC100133985	0.015361	1.75665	FBXO16	0.00605827	71.7118	FUT10	0.000747495	18.2105	FNDC1	5.76473e-05	0.00784583
ZNF841	0.000351046	0.104282	TDRD10	0.0154096	1.75241	HDHD2	0.00609104	72.0996	RTKN2	0.000750136	18.2748	CRTAC1	5.77861e-05	0.00782103
ZHX3	0.000352636	0.104176	OLIG2	0.0155387	1.75733	HAPLN3	0.00614983	72.7956	ADM2	0.000753837	18.365	LTA4H	5.83335e-05	0.0078515
AC090948.3	0.000354655	0.104197	NBPF3	0.0155987	1.75442	C1orf110	0.0062197	73.6226	SLIT2	0.00075594	18.4162	RHBDD2	5.87029e-05	0.0078578
AC011498.3	0.000359842	0.105143	RNPEP	0.0158164	1.76919	Gcom1	0.00623197	73.7678	ZNF69	0.000770588	18.7731	SLC41A2	5.9698e-05	0.00794734
AC068631.1	0.000359932	0.104597	TARBP1	0.0158712	1.76567	TFB1M	0.00624383	73.9082	LOC202051	0.000783513	19.0879	RPL13A	5.97954e-05	0.00791704
HEYL	0.000360391	0.104165	PIK3C2G	0.0158858	1.75774	SLC26A10	0.00625559	74.0475	EGLN2	0.000785894	19.146	FAM108B1	6.02404e-05	0.00793285
BICRA	0.000361447	0.103908	GRHL2	0.015911	1.75107	LOC440905	0.00632052	74.816	NEK6	0.000795433	19.3783	RHBDL3	6.12614e-05	0.00802393
SPOCD1	0.000362717	0.103716	ZKSCAN1	0.0161372	1.76647	SGOL1	0.00636397	75.3303	COL27A1	0.000796592	19.4066	EIF3F	6.18767e-05	0.00806118
SLC26A8	0.000370153	0.105279	COPRS	0.0162901	1.77372	LASS1	0.00640282	75.7902	NUAK1	0.000806861	19.6568	LIPE	6.29187e-05	0.00815333
OSBPL6	0.0003768	0.106603	ENY2	0.0162988	1.76527	ADAM30	0.00644481	76.2873	SLC7A7	0.000807971	19.6838	KRTAP5-2	6.29435e-05	0.00811339
AP001094.1	0.000378047	0.106392	GRID1-AS1	0.0163234	1.75863	HEBP2	0.00646959	76.5806	SGCE	0.000817035	19.9046	RHBDD1	6.37593e-05	0.00817528
PTOV1-AS2	0.000386837	0.108296	LOC728353	0.0163851	1.75604	PPIL3	0.00647831	76.6838	MMP11	0.000817402	19.9135	PDPN	6.39398e-05	0.00815551
RTP4	0.000391598	0.109058	GALNT6	0.0163886	1.74726	MGC42638	0.00648171	76.724	DENND1B	0.000817749	19.922	SH2D4A	6.44619e-05	0.00817928
CASQ2	0.00039198	0.108599	MAP10	0.0164352	1.74315	CTSL2	0.00651142	77.0757	ZNF652	0.000824694	20.0912	E2F2	6.44969e-05	0.00814131
AC004264.1	0.000395491	0.109007	KLK13	0.0164581	1.73658	LOC649030	0.00658701	77.9704	KRTAP10-12	0.000830702	20.2376	SLTM	6.50159e-05	0.00816453
AC091045.1	0.000396527	0.108732	ESX1	0.0164649	1.72839	S100A9	0.00660173	78.1447	TIMP2	0.000839575	20.4537	EEF1A2	6.50624e-05	0.00812846
AL035252.3	0.000396558	0.108185	KRTAP11-1	0.0164709	1.7202	NDFIP1	0.0066256	78.4273	LOC647244	0.00084236	20.5216	CDKN3	6.65037e-05	0.00826614
HOXB3	0.000398679	0.108212	TRIM51	0.0165739	1.72217	CDC37L1	0.00662828	78.459	LOC652141	0.000846213	20.6154	FOXM1	6.65071e-05	0.0082246
AC084876.1	0.000403489	0.108965	COL1A1	0.0165744	1.71353	C17orf53	0.00672065	79.5523	FPR1	0.000860499	20.9635	APOBEC3C	6.68775e-05	0.00822863
APLP1	0.000405036	0.108833	LSMEM1	0.0166088	1.70845	TRIM35	0.00672616	79.6176	KCNH1	0.000860851	20.9721	CENPA	6.6912e-05	0.00819151
ACAT1	0.000407879	0.109049	ATP6V1B1	0.0167012	1.70937	TLX2	0.00673056	79.6696	GPR37	0.0008639	21.0463	KIF15	6.72802e-05	0.0081954
ZNF252P-AS1	0.000408062	0.108555	RASGEF1B	0.0167031	1.70106	HSPB6	0.00673495	79.7216	FCER1G	0.000864413	21.0588	LCOR	6.74909e-05	0.00818017
IARS	0.000408202	0.108054	PUM1	0.0169163	1.71424	SLC2A14	0.00673561	79.7294	TMEM101	0.000868187	21.1508	VIL2	6.76636e-05	0.0081605
AC112191.2	0.000410818	0.108211	CLEC4G	0.0169314	1.70732	ATP5H	0.00674464	79.8363	SGIP1	0.000872982	21.2676	ENTPD3	6.83388e-05	0.00820132
PRKCH	0.000413025	0.108259	ZNF75A	0.0169383	1.69964	NDUFA8	0.00677827	80.2343	LOC649447	0.00087716	21.3694	LOC388275	6.92105e-05	0.00826523
AP000254.1	0.000413259	0.107792	ST7-AS1	0.0169455	1.69207	LZTS1	0.0068209	80.739	NMNAT2	0.00088207	21.489	PHF19	6.96323e-05	0.00827504
AC104260.2	0.000414857	0.107684	EMR1	0.0169637	1.68567	LOC400298	0.00686872	81.305	RUFY3	0.000882972	21.511	CDK5R1	6.97308e-05	0.00824652
AC005840.4	0.000419366	0.108328	LINC00626	0.0169977	1.68088	CDCA8	0.00693481	82.0873	ITGB2	0.000888869	21.6546	KIF2C	6.97755e-05	0.00821194
BX284668.6	0.000421481	0.108351	SNRNP200	0.0170049	1.67352	POLQ	0.0069405	82.1547	ARL13A	0.000907684	22.113	NUSAP1	7.11646e-05	0.00833516
ENDOD1	0.000423694	0.108399	FAM183CP	0.0170131	1.66631	CYP2U1	0.00698931	82.7325	NOPE	0.000922397	22.4714	MED23	7.23649e-05	0.00843519
AL662797.1	0.000424545	0.108099	LOC440602	0.0170322	1.66023	PLA2R1	0.00703209	83.2388	GH2	0.00092304	22.4871	TUBA1B	7.24973e-05	0.00841037
AHSA2P	0.000426369	0.108049	LOC654342	0.0170474	1.65384	LOC650076	0.00707429	83.7384	PLEK	0.000926226	22.5647	TFB1M	7.3201e-05	0.00845176
PPP2R3A	0.000427559	0.10784	LOC283731	0.0170644	1.64768	MRPL42P5	0.0071175	84.2498	DCN	0.000929171	22.6365	KIFC1	7.36471e-05	0.00846317
SAG	0.00042827	0.107512	SLC4A1	0.0171674	1.64984	CETN2	0.00715484	84.6918	FLJ41423	0.000930001	22.6567	PRC1	7.36768e-05	0.00842683
AC242842.1	0.000429392	0.10729	TOX	0.0175372	1.67751	BBS12	0.00718337	85.0295	MR1	0.000936105	22.8054	COL5A1	7.38781e-05	0.00841036
AHNAK	0.000435084	0.108206	SOX30	0.0175824	1.67401	LOC646182	0.00718713	85.074	LOC402562	0.000938819	22.8715	MNS1	7.4199e-05	0.00840761
EAF1-AS1	0.000436192	0.10798	CCM2L	0.0176776	1.67528	KLHL6	0.00722712	85.5474	DENND2D	0.000950926	23.1665	HMOX1	7.42233e-05	0.00837142
SMC2-AS1	0.000437327	0.107762	EXTL3-AS1	0.017689	1.66863	LIPF	0.00722935	85.5738	COL6A2	0.000959042	23.3642	C20orf103	7.43803e-05	0.00835047
ADGRF3	0.000440816	0.108123	C11orf40	0.017769	1.6685	HOXA2	0.00725995	85.936	ENDOGL1	0.000965435	23.5199	HJURP	7.46294e-05	0.00834001
MAP7D3	0.000444929	0.108634	TIAM2	0.0177819	1.66208	ORMDL2	0.00737518	87.3	PDPN	0.000965473	23.5209	SPC25	7.52132e-05	0.00836687
EGFL6	0.00044661	0.108549	ZNF611	0.0178636	1.66212	ACTC1	0.00739521	87.5371	GLRA3	0.000966922	23.5562	SDS	7.55978e-05	0.00837142
BEST2	0.00045685	0.110535	WDR47	0.0179713	1.66458	LOC729732	0.00739907	87.5828	DQX1	0.000969798	23.6262	TOP2A	7.6804e-05	0.00846651
FER1L4	0.000460096	0.110819	BRF2	0.0180342	1.66289	ZNF189	0.00740186	87.6158	CSH2	0.000975935	23.7757	FARP2	7.70096e-05	0.00845094
AC132008.2	0.000469747	0.112636	CLRN3	0.0180467	1.65657	C9orf93	0.0075142	88.9456	TMEM16D	0.000977849	23.8224	PLCD3	7.75101e-05	0.00846772
OCIAD1-AS1	0.000473784	0.113097	GLT8D2	0.0181749	1.66089	AIM1	0.00757531	89.669	GPR115	0.000978245	23.832	LOC642934	7.87927e-05	0.00856941
GANAB	0.000478591	0.113737	PDLIM3	0.0182908	1.66406	CHRM3	0.00759147	89.8602	LILRB1	0.000998573	24.3272	NCAPG	7.94974e-05	0.00860763
AL359091.5	0.000482589	0.114179	IL22RA1	0.0183519	1.66222	FLJ16237	0.00760365	90.0044	SLC43A3	0.00101009	24.6078	FBXO8	7.98846e-05	0.00861128
ZNF709	0.000482897	0.113749	GUCY1B2	0.0184587	1.66453	CNIH2	0.00762454	90.2516	HAVCR2	0.00102007	24.8509	FLJ40125	8.03658e-05	0.00862498
AJ271736.1	0.000489742	0.114855	CLDN3	0.018542	1.66472	MCC	0.00769598	91.0973	LOC650215	0.00102647	25.0069	PSCA	8.08903e-05	0.0086432
AC116667.1	0.000492784	0.115064	ARSA	0.018557	1.65878	AURKA	0.00775161	91.7559	PRR18	0.00104574	25.4764	MED4	8.11642e-05	0.0086346
B4GAT1	0.000492812	0.11457	ZNF41	0.0186579	1.66055	AURKB	0.00776021	91.8577	SLC22A5	0.00105403	25.6784	TSPAN14	8.15327e-05	0.00863609
PCARE	0.000498576	0.115408	LOC101927815	0.018663	1.65381	KRT23	0.00780527	92.3909	DPYSL3	0.00105584	25.7224	SPHK1	8.1952e-05	0.00864292
AL671277.2	0.000499888	0.115213	SPRNP1	0.0186795	1.64814	FSTL5	0.00783996	92.8016	LOC653380	0.00105677	25.7451	SPRED2	8.55523e-05	0.00898373
AC012307.1	0.000502555	0.115331	LOC101060553	0.0187708	1.64909	LOC653978	0.00785018	92.9225	MAP4K4	0.00105865	25.7907	KIF20A	8.59147e-05	0.00898307
MAP1B	0.000508996	0.11631	LOC100505811	0.0188979	1.65316	NFIA	0.00793021	93.8699	FHL1	0.00106102	25.8485	DENND4A	8.6082e-05	0.00896209
AC011298.1	0.000509267	0.115877	DEFB132	0.0188983	1.64616	RHBDD1	0.00793037	93.8718	FCN1	0.0010624	25.8823	IMPDH2	8.84953e-05	0.00917414
AL357140.2	0.000512394	0.116094	DEFB122	0.0189852	1.64673	EDF1	0.00798343	94.4999	WNT7B	0.00106363	25.9122	GATA2	8.86026e-05	0.00914635
AC018638.7	0.000516668	0.116569	MYBPC2	0.01914	1.65315	KCNJ8	0.00798505	94.5191	ARHGEF17	0.00106759	26.0086	YIF1B	8.87556e-05	0.00912347
DYNLRB2	0.00051766	0.116302	ECHDC1	0.0192739	1.65772	ARHGEF6	0.00802086	94.9429	DCBLD2	0.00108664	26.4727	LMBRD1	8.94615e-05	0.0091574
AL035563.1	0.000525462	0.117561	LINC00592	0.0193157	1.65436	SULT2B1	0.00805167	95.3076	DDIT3	0.00110088	26.8196	DBT	9.07602e-05	0.00925146
AL138733.1	0.000531995	0.118526	AP5M1	0.0193437	1.64985	ASPA	0.00807586	95.594	LOC653437	0.00111368	27.1314	MBD5	9.26154e-05	0.00940123
PLA2G1B	0.000535316	0.118771	ZNF160	0.01935	1.64355	DCUN1D4	0.00809895	95.8673	SPN	0.00111754	27.2256	RCOR3	9.26734e-05	0.00936809
AL450384.2	0.000539833	0.119279	KLHDC10	0.0194357	1.644	MST1R	0.0081394	96.3461	TMEM54	0.00113382	27.6222	UBE2C	9.31184e-05	0.00937417
LAMA2	0.000549293	0.120869	AACS	0.0194576	1.63908	MGC42630	0.00822256	97.3304	HSPB6	0.00113418	27.6309	KBTBD9	9.31715e-05	0.00934092
NCAM1	0.000549303	0.120376	ZNF251	0.0194878	1.6349	OXTR	0.00823369	97.4622	POU3F1	0.00113543	27.6615	FCN1	9.31957e-05	0.00930506
SPAG5-AS1	0.000556742	0.121508	KIAA1755	0.0195403	1.63261	LOC441907	0.00838139	99.2106	LOC644059	0.00114113	27.8002	MAPK10	9.32578e-05	0.00927325
TRIM26	0.000563375	0.122456	BLNK	0.019575	1.62886	EML4	0.00838842	99.2937	AGBL2	0.00115491	28.1358	TPX2	9.55302e-05	0.00946059
AC034236.2	0.00056609	0.122548	LUC7L3	0.0196759	1.63063	CKAP2L	0.00844056	99.9109	LOC645895	0.00115802	28.2116	LRP8	9.7444e-05	0.00961106
IL21-AS1	0.000570037	0.122905	SCD5	0.0197451	1.62976	CSF3R	0.00844944	100.016	FAM20C	0.00118277	28.8146	LOC401074	9.83571e-05	0.009662
AL133410.1	0.000577203	0.12395	CLMN	0.0199121	1.63695	GEMIN8	0.00856232	101.352	TOM1	0.00118856	28.9556	PSRC1	9.84335e-05	0.00963067
AP003352.1	0.000580892	0.124243	LOC101929050	0.019919	1.63096	FANCB	0.00857151	101.461	IL17RD	0.00119618	29.1413	RPL27A	9.88241e-05	0.00963021
ATF6	0.000589509	0.125584	ABCA11P	0.0200151	1.63231	TNIK	0.008577	101.526	ADORA2A	0.00119988	29.2314	TMEM178	9.90842e-05	0.00961709
ZNF571-AS1	0.000593843	0.126006	SLC6A4	0.0201419	1.63613	PLEKHA7	0.00858243	101.59	CAPN9	0.00120281	29.3029	MGMT	9.96072e-05	0.00962949
MIR643	0.000596653	0.126101	LOC100268168	0.0201758	1.6324	MGC34829	0.00863831	102.252	LOC643433	0.00120577	29.375	NUDT9	9.99608e-05	0.00962547
TEX2	0.00059974	0.126255	FAM200A	0.0201949	1.62752	C2orf40	0.00865003	102.39	PDGFRL	0.00120779	29.4243	SPINK1	0.000100612	0.00965
ARHGAP27	0.000605527	0.126973	KCNJ11	0.0203115	1.63049	RAP1GAP	0.00865892	102.496	H2AFV	0.00121475	29.5936	TMEM144	0.000101017	0.00965091
NSUN5P1	0.000611958	0.12782	CST6	0.0203615	1.62812	LOC650137	0.00866814	102.605	GPS2	0.00122143	29.7564	MSC	0.000101036	0.00961503
GAS6	0.000612024	0.127337	HOXA7	0.0204501	1.62885	TFEB	0.0086933	102.903	LOC647760	0.00123277	30.0327	FBXO38	0.000101104	0.00958399
NPM1P25	0.00061212	0.126863	SNRNP25	0.0204673	1.6239	DKFZp451A211	0.00871229	103.127	SERTAD4	0.00124073	30.2267	DCN	0.000101303	0.00956565
SIDT1	0.000621635	0.128338	BMS1	0.0205387	1.62327	DGAT2	0.00877196	103.834	ENTPD1	0.00125013	30.4556	SLMO1	0.000102436	0.00963532
FAM84B	0.000625437	0.128626	C17orf97	0.0208027	1.63781	FKSG44	0.00882982	104.519	LOC649957	0.00125811	30.6501	CDCA1	0.000102822	0.0096344
AP004782.1	0.000629621	0.12899	LOC102724030	0.020868	1.63666	EYA3	0.00898355	106.338	KATNAL1	0.00126333	30.7773	HAS3	0.000103274	0.00963973
Z99289.1	0.000631226	0.128826	THY1	0.0208909	1.6322	LOC644944	0.00899424	106.465	SLC4A11	0.00126417	30.7977	MIPOL1	0.000103555	0.00962907
AC010326.3	0.000635962	0.129299	LOC100505912	0.0208986	1.62659	WDR89	0.00904717	107.091	LOC619207	0.00127742	31.1204	C4orf14	0.000103776	0.00961293
FLJ34503	0.000639665	0.129559	TBC1D21	0.020977	1.62651	C12orf43	0.00905238	107.153	FLJ36144	0.00128741	31.3638	NDST2	0.000105244	0.00971199
ITGA7	0.00063996	0.129129	LPA	0.0210766	1.62807	LOC645837	0.00911702	107.918	ARID3A	0.0012926	31.4904	PRR11	0.000105998	0.00974462
UNC93B5	0.000640227	0.128698	EXOSC7	0.0211122	1.62468	TNK1	0.00916315	108.464	GKN1	0.00132494	32.2781	ZNF792	0.000106348	0.00974001
AC103705.1	0.000645134	0.129198	LOC101928429	0.0211383	1.6206	CGI-38	0.00919173	108.803	GALNAC4S-6ST	0.00134106	32.6709	RPL3	0.000106571	0.00972389
C6orf62	0.000645192	0.128728	DNAJC27	0.0211838	1.61803	FLJ45248	0.00935476	110.732	C2orf66	0.00135224	32.9432	C10orf104	0.000108513	0.0098642
PATZ1	0.000647754	0.128759	RDH13	0.0212035	1.61351	NLRX1	0.00935759	110.766	NLRP8	0.00135601	33.0352	CCNB2	0.000109013	0.00987278
CLHC1	0.000653205	0.129361	SEMA6C	0.0212284	1.60943	LOC390637	0.00942113	111.518	CDH11	0.00136152	33.1693	CDC45L	0.000109301	0.00986216
SMAD6	0.000658687	0.129965	PSG11	0.0215394	1.62698	PITPNA	0.00944942	111.853	MED8	0.00136435	33.2384	E2F7	0.00010961	0.00985362
BOC	0.000661286	0.129999	SH2D1B	0.0215755	1.62371	TMCO4	0.00948599	112.286	RPS14	0.00136565	33.2701	GSTO2	0.000109852	0.00983902
TNFRSF14	0.000663518	0.12996	GALR3	0.0216228	1.62131	RAPGEFL1	0.00948661	112.293	RCN3	0.00136842	33.3375	ITGAX	0.000109886	0.00980599
AC002306.1	0.000671037	0.130953	KRTAP9-4	0.0217566	1.62539	NMU	0.0096375	114.079	VASH1	0.001373	33.449	COL6A2	0.0001099	0.00977147
ZNF121	0.000672586	0.130778	HYPK	0.0219875	1.63667	PLXDC1	0.00967516	114.525	SLC7A5	0.00137379	33.4684	GARNL1	0.000110441	0.00978389
KDELC2	0.000680208	0.13178	RMI2	0.0220113	1.63251	ZNF135	0.00970474	114.875	LRRC8C	0.00137776	33.5651	ZNF415	0.000110884	0.00978756
ABRACL	0.00068098	0.131454	XRCC5	0.022263	1.64521	SLAIN1	0.00975246	115.44	FYN	0.00138827	33.8211	CYB5R1	0.00011204	0.00985382
ACSS3	0.000687539	0.132242	LPO	0.0223965	1.64912	MGC16703	0.00975623	115.485	TM4SF1	0.00139693	34.032	IGBP1	0.000112105	0.00982408
AP003721.1	0.00068822	0.131899	FLJ38379	0.0224194	1.64489	LOC643040	0.00975979	115.527	MYO7A	0.00140587	34.2499	HSD17B4	0.000114101	0.00996322
NOMO1	0.000690012	0.13177	EYA1	0.0224267	1.63955	C16orf48	0.00978199	115.789	SYDE1	0.00142316	34.6711	MGC40499	0.000114617	0.00997253
AC125494.1	0.000690086	0.131315	TMEM230	0.0225047	1.6394	NGFB	0.00978466	115.821	RBMXL2	0.00143957	35.0709	NAB2	0.000116331	0.0100856
AC060766.4	0.000692809	0.131366	HS3ST4	0.0225605	1.63763	LOC646596	0.00982299	116.275	NKX6-2	0.00144265	35.1458	IKZF5	0.000116522	0.0100663
PCDHGB2	0.00069456	0.131233	RGS16	0.0225977	1.63454	CES2	0.00984289	116.51	HSD17B7	0.00146112	35.5958	LOC728739	0.000116605	0.0100379
SFI1	0.000698657	0.131542	IRGM	0.0226458	1.63225	LOC727830	0.00984434	116.527	YIF1B	0.00147124	35.8422	LOC347544	0.00011663	0.0100048
CRYAB	0.000704024	0.132087	GPR113	0.0226871	1.62949	RARRES1	0.00995129	117.793	TBC1D16	0.00148476	36.1718	PPIL3	0.000117063	0.0100066
AC104825.1	0.000708666	0.132493	PABPN1	0.0227864	1.6309	MPG	0.00995595	117.849	BIN1	0.00151708	36.9592	AMY2B	0.000117564	0.0100143
C1RL-AS1	0.000710002	0.132281	LINC01343	0.0227987	1.62609	COPS7B	0.0100038	118.415	TAS2R38	0.001524	37.1278	SGOL1	0.000117962	0.0100132
AL022328.2	0.000711815	0.132158	AIF1	0.0228289	1.6226	LOC644844	0.0100636	119.122	LUM	0.00153803	37.4696	GPR161	0.000118019	0.0099833
PDGFD	0.000712772	0.131878	HIST1H3I	0.0230608	1.63341	EFHD1	0.0100931	119.472	CRY1	0.00154435	37.6233	AMY2A	0.000118248	0.00996804
CLK2	0.000714603	0.13176	ITGBL1	0.0230657	1.62812	LOC441752	0.0101504	120.15	PIP5K2A	0.0015532	37.8391	LOC649821	0.00011976	0.0100607
AC023302.1	0.000726162	0.133432	LHX8	0.0230786	1.62343	LOC651554	0.0101869	120.582	C12orf24	0.00156905	38.2251	ZNF816A	0.000119954	0.0100424
AC087385.1	0.000726311	0.133002	MRPL15	0.0231277	1.62132	LOC643493	0.0102687	121.55	SC65	0.001572	38.297	CDCA7	0.00012076	0.0100752
PSCA	0.000728664	0.132978	ZBTB26	0.0232025	1.621	HTRA3	0.0103186	122.142	RAPGEF1	0.00157331	38.329	DMXL1	0.000121208	0.0100781
PLOD1	0.000729747	0.132722	WASL	0.0232154	1.61639	MRPL41	0.0104177	123.315	MAPK14	0.00158357	38.5789	CCNG1	0.000121397	0.0100594
SLC10A5	0.000730803	0.132464	SIAH1	0.0232897	1.61607	MTCH1	0.0104445	123.631	FPR3	0.00158766	38.6785	JMJD1B	0.000121795	0.0100582
RF00017	0.000741648	0.133975	PACSIN1	0.0233334	1.61363	C9orf140	0.0104654	123.88	COL8A1	0.00159176	38.7784	RPS18	0.00012407	0.0102115
FAM200B	0.000741843	0.133559	PTPRO	0.0234939	1.61926	IIP45	0.0105247	124.581	RENBP	0.00162048	39.4782	C19orf59	0.000125208	0.0102705
ZC3H4	0.000743674	0.13344	MARCO	0.0235004	1.61427	LOC389983	0.0105399	124.76	PGM2L1	0.00163808	39.9069	CTPS	0.000126784	0.0103648
AL109947.1	0.000744578	0.133155	ETFA	0.0236364	1.61819	LOC644935	0.0105768	125.198	LYN	0.00164916	40.1769	EHD3	0.000127385	0.0103791
QSOX2	0.000744905	0.132769	DDX49	0.0237802	1.6226	CCNB2	0.0107021	126.68	ZBTB12	0.00165591	40.3413	TCBA1	0.000127844	0.0103818
POLR3G	0.00074568	0.132466	NKAIN3	0.0237983	1.61844	LOC643090	0.0107231	126.929	OS9	0.00167891	40.9016	ZNF429	0.000128734	0.0104193
AC024267.3	0.000755827	0.133824	AMELY	0.0238145	1.61418	IGFBP2	0.0107564	127.324	LOC390669	0.00168926	41.1536	TCF4	0.000128902	0.0103984
PID1	0.000757743	0.13372	NDRG3	0.0239855	1.6204	KIAA1239	0.0107677	127.458	CYP26B1	0.00169545	41.3045	NT5DC1	0.000129725	0.0104302
HAUS2	0.000758192	0.133359	RASGRP4	0.0239938	1.61564	BAGE4	0.0107778	127.577	YOD1	0.00170036	41.4242	LONP2	0.000130113	0.010427
APOBEC3H	0.000758656	0.133004	TSPYL4	0.0240609	1.61484	LOC644057	0.0107809	127.613	PREX1	0.00170184	41.4603	GOT2	0.000130839	0.0104508
RNU5B-2P	0.000766228	0.133892	RECQL	0.0241975	1.6187	FGFR4	0.0108407	128.322	MSH3	0.00171999	41.9024	AKAP8	0.00013116	0.0104423
GHR	0.000766234	0.133457	IQGAP2	0.0242122	1.61441	HLCS	0.010852	128.455	OR2W1	0.00172576	42.0429	MRPL1	0.00013196	0.0104717
UCP3	0.000773113	0.134218	SLC4A11	0.0242305	1.61038	PSRC1	0.010881	128.798	KRTAP5-2	0.00174175	42.4325	C5orf34	0.000132992	0.0105193
USF1	0.000776453	0.134362	DUSP28	0.0242327	1.60532	ZNF552	0.0108917	128.924	OR5R1	0.00175924	42.8587	DEGS1	0.00013319	0.0105009
NKIRAS1	0.000782265	0.134931	WIPF3	0.0242684	1.6025	AHRR	0.0109075	129.112	FXYD3	0.00176202	42.9264	TNIP3	0.000133696	0.0105068
AL136295.2	0.000784893	0.134949	SCARA3	0.0245495	1.61584	FLJ12334	0.0109406	129.504	C3AR1	0.00176244	42.9364	CTF1	0.00013413	0.010507
CYP4F23P	0.000785096	0.134551	SLC5A7	0.0246374	1.61643	POLR2E	0.0109417	129.517	UROD	0.00176385	42.9709	N6AMT1	0.000134694	0.0105174
AC105749.1	0.00078625	0.134318	MAP4K5	0.0246824	1.61421	LOC51145	0.0109744	129.904	CDA	0.0017745	43.2304	HNMT	0.00013721	0.0106796
EIF3C	0.000786666	0.133961	FLVCR2	0.0247458	1.61321	NEUROD6	0.0110244	130.496	CLDN6	0.00177634	43.2753	LOC648659	0.000138052	0.0107109
FTLP14	0.000786884	0.133573	SCUBE2	0.0247697	1.60963	LOC652771	0.0110365	130.639	RGL1	0.0017811	43.3911	LOC440055	0.000139424	0.010783
AC009803.1	0.000787153	0.133196	KIAA2013	0.0249214	1.61437	CD177	0.0111702	132.221	AP1S2	0.0017875	43.5471	LOC400963	0.000139555	0.010759
CASP9	0.000789379	0.133151	EGR1	0.0250644	1.61851	KIAA1524	0.0111974	132.544	MARK1	0.00178861	43.5741	FOXA1	0.000139578	0.0107268
SERPINB10	0.000793316	0.133394	P4HA3	0.0251059	1.61609	LOC642212	0.0112513	133.182	TGDS	0.00181148	44.1313	RARRES2	0.000139936	0.0107205
FKTN	0.000795041	0.133265	SIGLEC9	0.0251341	1.61283	DOLK	0.0112515	133.185	ID3	0.00182562	44.4759	KCNJ8	0.000141812	0.0108302
EPN2	0.000795648	0.13295	GABPB1-AS1	0.0251758	1.61047	FAM113B	0.011275	133.462	TTC17	0.00185694	45.2388	EZH2	0.000142948	0.0108828
TLL1	0.000796701	0.132711	N4BP3	0.0253452	1.61625	LOC653264	0.0113429	134.266	GAS6	0.001859	45.2889	BTG2	0.000143063	0.0108576
AC110769.2	0.000797689	0.132463	COL10A1	0.0253861	1.61383	C5orf5	0.011461	135.664	LOC646895	0.00186006	45.3147	H2AFV	0.000143501	0.010857
DDX1	0.000808538	0.133849	LINC00189	0.0254247	1.61128	LOC652667	0.0114986	136.109	CTAGE1	0.00187566	45.6949	RPL4	0.000145935	0.011007
AC010643.1	0.000812117	0.134027	GLIPR1L1	0.0254519	1.60803	C21orf57	0.0115343	136.531	COL12A1	0.00189044	46.055	AGR2	0.000147037	0.0110559
AC007038.2	0.000814597	0.134022	GABRG2	0.0254894	1.60544	LOC391427	0.0115359	136.551	MAP1A	0.00189608	46.1923	ADH5	0.000147982	0.0110927
AC073548.1	0.000820157	0.134523	CCDC88C	0.02557	1.60557	SAT2	0.0115939	137.238	STX2	0.00189649	46.2022	EIF3EIP	0.000148349	0.0110862
PCSK5	0.000821068	0.134261	C3AR1	0.0256355	1.60477	LOX	0.0116413	137.798	C17orf54	0.00190033	46.2958	SGIP1	0.000148705	0.0110788
AC099343.2	0.000823725	0.134285	CYP4F11	0.0256746	1.60231	ACAN	0.0116825	138.286	CTSK	0.00190066	46.3039	TMEM59	0.000148756	0.0110488
CD160	0.000830504	0.134978	ARL15	0.0257631	1.60295	LOC442474	0.0116923	138.401	PATZ1	0.00190253	46.3494	RPL10A	0.000149169	0.0110458
HEXDC	0.000834607	0.135234	AVPR1B	0.0257875	1.59961	NUSAP1	0.0117046	138.548	LOC646780	0.00190492	46.4077	SFRP2	0.000149738	0.0110543
NOL4L	0.00083596	0.135044	CATX-1	0.0258177	1.59664	VPS36	0.0117099	138.611	CDH22	0.00191113	46.559	TMEM9B	0.000149842	0.0110285
RUFY4	0.000843694	0.135883	HYLS1	0.0260732	1.60759	HIST1H2BL	0.0117208	138.739	LILRB3	0.0019223	46.831	CTSH	0.000150505	0.011044
CD109	0.000843697	0.135475	MLX	0.026093	1.60397	LOC652744	0.0117531	139.121	ANGPTL3	0.00193162	47.0582	C17orf53	0.000150653	0.0110217
NAT8B	0.000843742	0.135077	SLC37A3	0.0261102	1.60023	HDHD3	0.011769	139.31	CPT2	0.00193698	47.1887	LANCL1	0.000152708	0.0111386
LINC01481	0.000845031	0.134879	NUDT11	0.0261199	1.59604	FCRL1	0.0118071	139.76	MMP23B	0.0019429	47.3329	THY1	0.000153243	0.0111442
ALPK1	0.000847089	0.134806	MAP1B	0.0261783	1.59485	LOC392275	0.0118308	140.041	EPHX2	0.00196816	47.9483	ATE1	0.000154734	0.0112192
MTG1	0.000847448	0.134463	ZNF827	0.0262489	1.5944	PLEKHG2	0.0119404	141.338	COL1A2	0.00197108	48.0194	RPL37A	0.000155373	0.011232
AC003102.1	0.00084874	0.134269	C1orf233	0.0262831	1.59176	ALS2CR13	0.0119667	141.649	RNF19A	0.00199492	48.6002	PPFIBP2	0.000157531	0.0113543
NRBP1	0.00085444	0.134772	ICAM3	0.0264568	1.59755	LOC652735	0.0120066	142.122	NPAL2	0.00199762	48.6661	SLC7A4	0.000158231	0.0113712
RBM17P1	0.000861882	0.135546	BLVRA	0.0264695	1.59362	RBM24	0.0120196	142.276	LOC642097	0.00199769	48.6677	CLDN14	0.00015876	0.0113756
PLK1	0.000870485	0.136498	LOC102546226	0.0265949	1.59647	SRPK1	0.0121085	143.329	C14orf45	0.00199784	48.6714	EIF4E3	0.000159797	0.0114163
TDP2	0.000871041	0.136186	SLC22A16	0.0266708	1.59635	LOC730038	0.0121798	144.172	LBH	0.00202631	49.3649	STIL	0.000160089	0.0114038
LINC02280	0.000877693	0.136825	LOC101928597	0.0266724	1.59179	CLSPN	0.0122033	144.45	LOC653114	0.00202921	49.4357	RPL26	0.000160764	0.0114185
AC145285.6	0.000878086	0.136489	LINC00463	0.026815	1.59565	KRBA2	0.0122266	144.727	LOC644844	0.0020303	49.4621	UST	0.000161571	0.0114424
PIN4	0.000882607	0.136794	DYRK3	0.0268426	1.59266	DNAJC7	0.012374	146.471	IL18RAP	0.00203953	49.6869	PKMYT1	0.000161974	0.0114377
PRPH	0.000885056	0.136777	RAB2B	0.0268701	1.58969	MT1H	0.0124998	147.96	CENPN	0.00204349	49.7835	CDC25B	0.000162257	0.0114246
AC006160.1	0.000887508	0.136761	LOC101929584	0.0269315	1.58872	LOC646279	0.0125645	148.726	KIAA1524	0.00204418	49.8002	FLJ44606	0.000162959	0.011441
LCE3D	0.000888282	0.136487	LOC101927900	0.0269578	1.58571	H2BFM	0.0125902	149.03	STMN1	0.00204961	49.9327	ZNF28	0.000163376	0.0114373
AC006277.1	0.000893852	0.136949	PDE8B	0.0269606	1.58133	SPINK1	0.0127303	150.688	RNF24	0.00206645	50.3427	GTF3C3	0.000163846	0.0114373
CCNYL1	0.000903789	0.138076	KRTAP10-11	0.0269989	1.57905	LOC649415	0.0127621	151.065	CYLN2	0.00207491	50.5489	LOC646483	0.000164646	0.0114603
ZNF302	0.000908601	0.138415	RHBDD3	0.0270804	1.5793	LOC649179	0.0127879	151.371	HEY2	0.00208069	50.6897	LOC651149	0.000165089	0.0114584
MIR320E	0.000913972	0.138838	LINC00703	0.0271824	1.58075	ZNF510	0.0127973	151.482	PIK3CD	0.00208792	50.8658	RBM16	0.0001654	0.0114474
TRIM60P18	0.000924573	0.14005	PNN	0.027247	1.58002	MGC52110	0.0128124	151.66	PTTG1IP	0.00209239	50.9748	GGH	0.000166705	0.011505
PTTG2	0.000925231	0.139754	LOC100289058	0.0272666	1.57669	CEP72	0.0128926	152.609	MFSD5	0.00211689	51.5717	PAPD4	0.000169236	0.0116467
CSPG4	0.000926221	0.13951	FCN1	0.0273998	1.57993	FLJ41821	0.0128985	152.68	TUBB	0.00212062	51.6626	LYPLA1	0.000170155	0.011677
WDR97	0.000931015	0.139838	SRR	0.0275496	1.5841	PLXNA2	0.0129125	152.845	RNF6	0.00212231	51.7037	LOC127295	0.00017064	0.0116773
ITGB7	0.000932965	0.139738	XRN2	0.0276695	1.58654	SLC26A6	0.0129242	152.984	OR2Z1	0.00212923	51.8722	UBL3	0.000170867	0.0116601
ST3GAL6	0.000935131	0.139671	FUT8-AS1	0.0276782	1.58261	CCDC80	0.0130768	154.79	SH2D1A	0.00214212	52.1864	GGT6	0.000171054	0.0116403
IPCEF1	0.000945957	0.140895	OR5J2	0.0277586	1.58278	SEMA3A	0.0131527	155.689	FMNL2	0.00214874	52.3477	TACC3	0.000171328	0.0116265
RIIAD1	0.000952792	0.141519	ECM2	0.0278899	1.58585	RUTBC3	0.0131542	155.706	MCC	0.00215335	52.46	ICHTHYIN	0.000171956	0.0116367
MRPS6	0.000955114	0.141471	ZSCAN1	0.0279899	1.58713	NEK1	0.0131639	155.821	OMA1	0.00216239	52.6801	ZNF431	0.000172139	0.0116168
DNASE1	0.000956096	0.141225	TRAPPC6A	0.0280605	1.58674	FLJ20920	0.013182	156.035	SNCA	0.00216813	52.82	C22orf32	0.000172376	0.0116006
MIR623	0.000960914	0.141545	FOS	0.0280644	1.58259	FLJ14082	0.013215	156.425	FERMT2	0.0021716	52.9046	CYR61	0.000172792	0.0115966
CST3	0.000962416	0.141377	HPS4	0.0281176	1.58123	FOSL1	0.0132225	156.515	DIS3L2	0.00217661	53.0267	MMP11	0.000178025	0.0119149
MIR3685	0.000965104	0.141384	AHSG	0.0282081	1.58197	PURA	0.0132265	156.563	C17orf44	0.00220181	53.6404	RPL14	0.000178305	0.011901
AC010331.1	0.000968858	0.141546	SDCCAG3	0.0282096	1.57773	COL13A1	0.0132741	157.125	LIME1	0.0022026	53.6597	C15orf52	0.000178756	0.0118985
LINC01011	0.000969999	0.141327	CIDEA	0.0282235	1.57421	LOC644624	0.0132971	157.398	ADAMTS10	0.00223307	54.4021	VPS36	0.000181183	0.0120272
ST3GAL6-AS1	0.000971362	0.14114	CA5B	0.0282778	1.57295	HYMAI	0.0132982	157.411	CCDC46	0.00225208	54.8651	RNASEH2A	0.00018478	0.0122327
AC091544.4	0.000983627	0.142535	HIAT1	0.0283616	1.57334	TMEM63A	0.0134032	158.654	TRPV2	0.00227501	55.4237	ARHGEF10L	0.000186308	0.0123003
BNIP3P27	0.000987839	0.142759	BCL2L2	0.0284739	1.5753	NDUFB7	0.0134409	159.1	MND1	0.00228079	55.5646	ASCC2	0.000187233	0.012328
TRANK1	0.000988429	0.142459	HOXA3	0.0285667	1.57617	ALDH3A2	0.0134824	159.591	LOC647753	0.00228343	55.6289	N-PAC	0.000187574	0.0123172
ZSCAN2	0.000998522	0.143527	TULP4	0.0285952	1.57351	ADAM12	0.0135355	160.219	IL32	0.0022855	55.6795	MCM4	0.000188133	0.0123207
AL023581.2	0.00100263	0.143731	CALML3	0.0285967	1.56937	SHC1	0.0135899	160.863	C14orf172	0.00231442	56.3839	GTF2H5	0.000188226	0.0122937
RN7SL153P	0.00100405	0.143549	FCHSD1	0.028602	1.56546	PAQR4	0.0136798	161.927	AASDH	0.00231788	56.4682	ABAT	0.000189443	0.0123401
KRT38	0.00100556	0.143382	TAF2	0.0286592	1.56441	PHYHD1	0.0138467	163.904	GIMAP8	0.00232266	56.5848	DACH2	0.000189621	0.0123188
GAS6-DT	0.00102314	0.145501	VCAN	0.0286603	1.56031	FAM54A	0.013894	164.463	TRIM47	0.00233562	56.9003	POLQ	0.000190846	0.0123654
AC006557.1	0.00102532	0.145424	NEK10	0.0286605	1.55618	FLJ46361	0.0139466	165.086	LOC348262	0.00234057	57.0208	DCTN4	0.000192196	0.0124198
TTLL7	0.00102622	0.145167	RAD21	0.0288747	1.56367	SLC26A4	0.0139939	165.646	LOC646554	0.00234527	57.1356	LOC285900	0.000192719	0.0124207
AC091769.1	0.00102979	0.145287	CXXC1P1	0.0289654	1.56444	AKAP7	0.014013	165.872	RPL36	0.00234845	57.213	RPL24	0.000192765	0.0123909
EME2	0.00103532	0.145683	ZNF521	0.0290497	1.56486	SCNN1D	0.0141027	166.934	LCP1	0.0023497	57.2434	LOC648099	0.000193071	0.0123779
HES1	0.00103559	0.145339	TPM2	0.0293618	1.57752	NUF2	0.0141372	167.342	WSB1	0.00238017	57.9857	OR13A1	0.000193542	0.0123755
ZNF385D	0.00103753	0.14523	ARHGEF7-IT1	0.0293619	1.5734	ALDH4A1	0.0141935	168.009	HMGB1	0.00238112	58.0088	C10orf32	0.000193927	0.0123677
AC084125.2	0.00103786	0.144897	MZB1	0.0294856	1.5759	PCDHB13	0.014252	168.7	NOX4	0.00241472	58.8274	MTHFD2	0.000194236	0.012355
AC009962.1	0.00103788	0.144523	MGC2889	0.0296132	1.5786	LOC646110	0.0144234	170.729	BHLHB4	0.00241591	58.8563	C5orf21	0.00019472	0.0123535
STIM2	0.00103886	0.144283	ALKBH5	0.0296246	1.57511	EI24	0.014431	170.82	LOC642397	0.00242527	59.0845	LOC644844	0.000194861	0.0123304
AC093788.1	0.00103957	0.144008	IGHMBP2	0.0296848	1.57422	UBQLN2	0.014462	171.187	LILRB2	0.00242595	59.1009	ERLIN2	0.000197032	0.0124355
SCEL-AS1	0.00104214	0.14399	AP1M2	0.0297672	1.57451	LOC648766	0.0144731	171.318	OR5B17	0.00242747	59.1381	OSR1	0.00019734	0.0124228
MEF2A	0.0010424	0.143656	ZNF488	0.0298565	1.57516	SCAND2	0.0145178	171.847	CD300A	0.00243394	59.2955	MED28	0.000197815	0.0124206
AP003500.1	0.00104302	0.14337	PPDPF	0.0299592	1.57652	NACAL	0.0145239	171.919	BCAT1	0.00243923	59.4245	FPR3	0.000198661	0.0124416
EEF1GP1	0.00104778	0.143656	TMEM255B	0.029971	1.57309	GUSBL1	0.0145538	172.273	C6orf65	0.00243973	59.4366	NDUFS1	0.00019899	0.0124303
AC015727.1	0.00106301	0.145371	LOC100132207	0.0299843	1.56976	EDN1	0.0146845	173.821	FAM83B	0.00244429	59.5478	C14orf132	0.000200515	0.0124935
KRT8P12	0.00106475	0.145238	ANP32A-IT1	0.0299907	1.5661	NLRP11	0.0146967	173.965	GADD45G	0.002445	59.565	NUDT1	0.000201683	0.0125342
DEDD2	0.00106848	0.145376	TMEM141	0.0300701	1.56625	HCN3	0.0147098	174.119	SNX31	0.00246442	60.0382	ITPKA	0.00020387	0.0126378
SNORD123	0.00107179	0.145456	HTRA4	0.030171	1.56751	ZNF662	0.0148131	175.342	MLNR	0.00246451	60.0403	CAPN9	0.000205218	0.0126891
ST3GAL5-AS1	0.00107374	0.145352	ZNF229	0.0304462	1.57781	MSR1	0.0148602	175.9	BC37295_3	0.00247263	60.2383	C1QTNF5	0.000207729	0.0128119
PBOV1	0.00107407	0.145029	CD83	0.0306906	1.58645	LOC728575	0.0148827	176.167	COL3A1	0.0024783	60.3764	CTSK	0.000207858	0.0127875
OGFR-AS1	0.00108689	0.146391	ADAM12	0.030783	1.58723	HAPLN4	0.0149053	176.435	HSD17B6	0.00248098	60.4417	VCAN	0.0002079	0.0127578
AL157884.3	0.00108848	0.146236	TBXAS1	0.0308912	1.5888	PDDC1	0.0149572	177.049	LOC729966	0.00248624	60.5698	PPP2R5A	0.000208901	0.0127871
TTC24	0.00108945	0.146	STAB2	0.030968	1.58876	CLCF1	0.0149924	177.465	LOC392262	0.00249401	60.7591	CNTN3	0.000209066	0.0127651
HTRA1	0.00109173	0.145939	IBA57	0.0309752	1.58516	ABLIM1	0.0149959	177.506	MS4A6A	0.00249803	60.857	CYP3A5	0.00020931	0.012748
CLASRP	0.00109637	0.146195	LINC01212	0.0309849	1.5817	NAALADL2	0.0150022	177.581	CCL4L2	0.00249866	60.8723	MADD	0.000209521	0.012729
CNTD1	0.00110982	0.14762	TNS1	0.0310652	1.58185	DFNA5	0.0150269	177.874	CSN1S1	0.00249915	60.8843	ABO	0.000211697	0.0128293
AOC2	0.00111252	0.147611	KRT79	0.0310871	1.57904	RCOR3	0.0151387	179.197	KDELC1	0.00250717	61.0797	C4orf34	0.000211884	0.0128087
LINC00972	0.00111465	0.147529	ST20	0.0311014	1.57586	IL8	0.0151664	179.524	C7orf34	0.00252761	61.5777	ABCC3	0.000212481	0.012813
EPHB1	0.00112032	0.147913	TMEM102	0.0315801	1.59616	BEST4	0.0151801	179.687	ARHGAP24	0.00253522	61.7631	NOD2	0.000213591	0.0128482
SIRPG-AS1	0.0011218	0.147744	KRT82	0.0316338	1.59493	C20orf117	0.0152261	180.231	DPYSL2	0.00254742	62.0603	C7orf10	0.000214083	0.012846
FLNC	0.00112269	0.147497	LOC100996843	0.0318435	1.60156	BCL2A1	0.0152467	180.475	ETV5	0.00255458	62.2348	ARV1	0.000214261	0.0128251
RASA2	0.00112869	0.147922	ZSCAN23	0.0319285	1.6019	SLC25A17	0.015374	181.982	SLC39A14	0.00256251	62.428	HSPA9	0.000216292	0.012915
MSRB3	0.00112971	0.147693	CES4A	0.0319884	1.60098	DKFZp686J0529	0.0154893	183.347	TBX3	0.00256384	62.4604	MARS2	0.000216673	0.0129061
RAD54B	0.00113052	0.147439	TOPORS	0.0320005	1.59768	LOC646627	0.0155808	184.431	KCNJ8	0.00256841	62.5715	HES5	0.000216903	0.0128883
PLGLB1	0.00113957	0.148257	C1orf220	0.0320899	1.59825	RANBP2L1	0.0156761	185.558	IKZF1	0.0025685	62.5738	C1orf26	0.000221459	0.013127
HRASLS5	0.00113962	0.147904	RTP3	0.0321179	1.59576	TMEM25	0.0156842	185.654	ZNF581	0.00257226	62.6655	RPL13	0.00022207	0.0131312
TBX3	0.00113967	0.147552	DND1	0.0322454	1.59822	PTPN7	0.0157002	185.844	LOC644957	0.00257279	62.6784	SNX10	0.00022258	0.0131295
SLC25A14	0.00114823	0.148302	EGR2	0.0325017	1.60703	LOC651065	0.0157405	186.32	PSMD2	0.00258204	62.9036	FAP	0.000225052	0.0132433
LRRC59	0.001152	0.148431	KIAA1143	0.0326276	1.60936	RAB40A	0.0157657	186.619	NDUFB5	0.00258517	62.9799	SLC41A3	0.000225432	0.0132337
ESS2	0.00115214	0.148091	ZNF141	0.0326426	1.60624	LOC643799	0.0157808	186.798	PSCD3	0.00258627	63.0068	NCOA4	0.000226251	0.0132498
AC245060.5	0.00115334	0.147891	REPIN1	0.0326507	1.60278	TMEM45A	0.0157825	186.817	GDPD5	0.00260764	63.5273	NY-SAR-48	0.000228594	0.0133549
CPNE7	0.00116319	0.148796	PDCD5	0.0328447	1.60845	IL1R2	0.0157882	186.885	MXD3	0.00262042	63.8386	C20orf4	0.000229217	0.0133593
SLC2A8	0.00116705	0.148934	PARVG	0.0328457	1.60466	LOC652557	0.0158088	187.129	SAP30	0.00262464	63.9414	WDR48	0.000229418	0.0133391
MT1X	0.00116706	0.148581	KDM4C	0.0329398	1.60542	PPP1CB	0.0158269	187.343	SH2D4B	0.00262631	63.9822	CDC40	0.000231096	0.0134047
YDJC	0.0011759	0.149351	MS4A7	0.0329723	1.60319	ZNF792	0.0158595	187.729	NRSN2	0.00262932	64.0554	MRPS36	0.000233262	0.0134982
AL355488.1	0.00117854	0.149331	CCDC112	0.0330343	1.6024	LOC642280	0.0159123	188.354	ESRRB	0.00264023	64.3212	TROAP	0.000233505	0.0134802
LINC00882	0.00117922	0.149065	SOX15	0.0330519	1.59946	SNORD109A	0.016093	190.493	OR2L3	0.00264298	64.3884	C6orf129	0.000233996	0.0134766
VPS25	0.00118045	0.148867	WNT6	0.0331453	1.6002	LOC641311	0.0161035	190.617	HTN3	0.00264428	64.4198	PAK7	0.000234113	0.0134516
ABCC9	0.00118088	0.148572	COL25A1	0.0334349	1.61038	CLN5	0.0161732	191.442	THY1	0.0026505	64.5715	HEPH	0.000237264	0.0136005
AC105935.2	0.0011863	0.148903	RTKN2	0.0334991	1.60969	SNCAIP	0.0161818	191.544	ITGA10	0.00266917	65.0263	LOC400455	0.000239264	0.013683
AC245884.10	0.00119338	0.149441	SLN	0.0334997	1.60595	IGFL2	0.0162082	191.856	C9orf21	0.00267841	65.2514	CENPN	0.000239684	0.0136749
TCAIM	0.00119959	0.149868	LAD1	0.0335401	1.60413	FBXO8	0.0162681	192.566	FLVCR2	0.00268979	65.5288	PAQR4	0.000241496	0.0137461
RNU6-853P	0.00120206	0.149826	EIF3A	0.033585	1.60253	ACTR8	0.0162739	192.634	GPR124	0.00271604	66.1681	C11orf1	0.000241703	0.0137258
AP002852.1	0.00120207	0.149478	ANKRD24	0.0335981	1.59943	LOC652460	0.0163144	193.114	LOC653577	0.00272341	66.3477	VPS11	0.000242516	0.0137399
HMGB3P32	0.00120438	0.149419	CTSK	0.0336307	1.59726	C1orf101	0.0163432	193.455	ADAM19	0.00272402	66.3625	TOX4	0.000242827	0.0137257
AC016746.1	0.00121136	0.149937	C14orf166	0.0336813	1.59596	PEX14	0.0163477	193.507	TNC	0.00272597	66.4101	SLC1A4	0.000243019	0.0137047
AC104695.2	0.00121787	0.150394	LRTOMT	0.0336972	1.59303	ATP8B1	0.0163955	194.073	IL18	0.00272616	66.4146	ZADH2	0.0002436	0.0137057
TPH1	0.00122039	0.150358	MTHFD2L	0.0337126	1.59009	LOC649641	0.0164016	194.146	TMEM26	0.00275103	67.0206	LRP5	0.000243886	0.0136902
RPL7P28	0.00122363	0.150411	RNASEH1	0.033818	1.59139	CCDC35	0.0164087	194.229	PPCDC	0.00277543	67.6151	RPS14	0.000245243	0.0137347
MXRA7	0.00122915	0.150743	WDR64	0.0338377	1.58867	CCL3	0.0164175	194.334	C11orf76	0.00278057	67.7402	LOC283412	0.000245985	0.0137447
AL161636.1	0.00123349	0.150929	TACC1	0.0338637	1.58625	MREG	0.0164187	194.348	FERMT3	0.00278117	67.7548	RAB11A	0.000247271	0.0137849
AC009690.2	0.00123566	0.150849	DLG2	0.0338867	1.5837	KLK4	0.016531	195.677	CHST13	0.00278281	67.7948	COX7C	0.000248172	0.0138036
AL022322.1	0.0012391	0.150925	LINC00682	0.033934	1.5823	TNFSF13B	0.0165734	196.179	LILRA5	0.00278466	67.8398	CCDC109B	0.000248433	0.0137866
IRF3	0.00124289	0.151042	TLL1	0.0340067	1.58208	CD22	0.0166394	196.961	AMIGO3	0.00280012	68.2166	RPL36	0.000252891	0.0140021
INSL3	0.00124391	0.150824	AHCYL2	0.0340136	1.57882	PQBP1	0.0166401	196.968	TAOK3	0.00280255	68.2758	TSPAN12	0.000252962	0.0139743
TMEM17	0.00124687	0.150841	LOC100508631	0.0340479	1.57684	A2ML1	0.0166579	197.179	MMEL1	0.00280472	68.3285	RPE	0.000254317	0.0140174
CARM1	0.00125626	0.151633	GPR97	0.0341551	1.57823	KRT4	0.016743	198.187	OR1N2	0.00281136	68.4903	C9orf127	0.000255473	0.0140493
LINC01625	0.00126074	0.151831	ZCCHC2	0.0343086	1.58175	LOC154449	0.0167438	198.197	LOC646036	0.00281186	68.5024	RPS3A	0.000256543	0.0140763
AP002505.2	0.00126174	0.151611	TMEM168	0.0343253	1.57896	ZNF417	0.016756	198.341	ENG	0.00281363	68.5456	FRMD3	0.000257167	0.0140789
EPHB6	0.00126914	0.152157	PEA15	0.03443	1.58023	LARGE	0.0167579	198.363	VIPR1	0.00281537	68.5881	SULF2	0.000257686	0.0140757
GOLGA8A	0.00127183	0.152139	PHF21B	0.0345389	1.58168	KIAA1109	0.016799	198.849	LOC648480	0.00282293	68.7722	NIF3L1	0.000258653	0.0140969
AZI2	0.00127584	0.152278	SPARC	0.0345649	1.57934	KCNIP3	0.0168587	199.556	BNIPL	0.0028245	68.8105	LOC647104	0.000258963	0.0140823
AL353746.1	0.00128735	0.15331	NPSR1-AS1	0.0347854	1.58587	CD163	0.016883	199.844	BTG2	0.00283542	69.0765	NPAS2	0.000260829	0.0141521
PRR11	0.00128813	0.153061	TMEM163	0.0348256	1.58418	ZNF385	0.016887	199.892	OCLM	0.00283905	69.165	LOC130576	0.000261748	0.0141705
WFIKKN1	0.00128855	0.152772	CUL4A	0.0349219	1.58504	HIVEP2	0.0169218	200.303	IL7R	0.00283974	69.1817	DHRS1	0.000262255	0.0141664
KCNB1	0.00128949	0.152544	VPS45	0.0349416	1.58242	PSEN2	0.0169677	200.847	FCGR2A	0.00284212	69.2398	RGL3	0.000262524	0.0141496
EGFR	0.00129257	0.152572	CCDC25	0.034979	1.58062	PLRG1	0.0169782	200.971	OR10A2	0.00285238	69.4897	SLC10A7	0.000263429	0.014167
AC084782.3	0.00129462	0.152478	LAMP5	0.0350146	1.57874	THYN1	0.0169988	201.215	AHR	0.00285787	69.6235	PAFAH2	0.000267652	0.0143624
DAD1	0.00129524	0.152215	TAF15	0.0350645	1.57752	TBC1D9B	0.0170273	201.552	NANS	0.00286094	69.6981	GKN1	0.000267704	0.0143336
OGN	0.0012962	0.151993	DNAJC3	0.0350657	1.57411	CASC5	0.0171508	203.014	MYLK	0.00286418	69.7772	CDH11	0.00026811	0.0143239
MZF1	0.00129702	0.151758	LAMB2P1	0.0350813	1.57137	DKFZp451M2119	0.017195	203.537	PMP22	0.00287323	69.9977	COL8A1	0.000268351	0.0143054
MIR573	0.00130334	0.152164	C3orf52	0.0351681	1.57182	ZNF673	0.017209	203.703	TNFAIP6	0.00289811	70.6039	ROR2	0.000268431	0.0142784
PLA2G2F	0.00130718	0.15228	CIITA	0.035193	1.5695	DKFZP686A01247	0.0172745	204.478	SH3YL1	0.00290028	70.6565	ISLR	0.000269049	0.0142801
GXYLT2	0.00130787	0.152029	PIGU	0.0352558	1.56888	SPHAR	0.0172791	204.533	AKR7A3	0.00290083	70.6699	LBH	0.000271525	0.0143802
CPED1	0.00131053	0.152007	FBXW4P1	0.0354249	1.57299	MARCO	0.0173558	205.441	TMEM200A	0.00290374	70.7409	RPL31	0.000271866	0.014367
TMEM104	0.00132956	0.15388	TREM2	0.0354745	1.57178	MAGEH1	0.0174361	206.391	NSUN6	0.00290887	70.866	LIMCH1	0.000273099	0.014401
DPP9-AS1	0.00133284	0.153927	CKMT2-AS1	0.035556	1.57199	MRPL40	0.0174518	206.576	C3orf34	0.00292308	71.212	KIAA0776	0.000275429	0.0144925
HINT1P1	0.00133307	0.153622	FAM24A	0.0356191	1.57139	LPP	0.0175252	207.446	LOC338758	0.00292825	71.338	LOC651453	0.000276803	0.0145334
SCN7A	0.00133877	0.153947	LINC00710	0.0356412	1.56898	CALML5	0.0175505	207.745	SLA	0.00293022	71.3861	RPS9	0.000276955	0.01451
FKBP14	0.0013486	0.154744	CD300LF	0.0357064	1.56848	DSCR8	0.0175871	208.178	EMILIN1	0.00293223	71.4349	DDR2	0.000277139	0.0144885
AL355303.1	0.00135023	0.154599	COL5A1	0.035858	1.57176	NRXN2	0.0177335	209.911	RELB	0.00293371	71.471	STK16	0.000277454	0.0144739
ZNF91	0.0013596	0.155341	ZNF75D	0.0359722	1.5734	DNAJC1	0.0177873	210.548	LOC649841	0.00294559	71.7604	APOBEC3B	0.000279333	0.0145408
AL353801.2	0.00136033	0.155093	PRM2	0.0360115	1.57176	SLC2A9	0.0178448	211.228	ATXN7L1	0.00294987	71.8646	ACVR2A	0.000281205	0.0146071
FAM13A-AS1	0.00136698	0.155519	NEXN	0.0360845	1.57159	ANKRD19	0.01788	211.645	MANEA	0.00298733	72.7773	TMSB10	0.000282227	0.014629
AC091812.1	0.00136743	0.15524	FAM186A	0.0360876	1.56839	CD19	0.01789	211.764	PROM2	0.00299447	72.9513	NEK6	0.000282485	0.0146112
AL645940.1	0.00136746	0.154914	ZCCHC11	0.0361377	1.56724	MRPL23	0.017903	211.918	C4orf14	0.00299949	73.0735	GAL	0.00028515	0.0147179
CLSTN2	0.0013703	0.154907	GADD45B	0.0361561	1.56473	MGC11102	0.0180041	213.114	CD163	0.00300386	73.18	ILVBL	0.0002862	0.0147408
RFPL3S	0.0013709	0.154648	LOC283692	0.0361793	1.56243	LIMS1	0.0180123	213.211	C14orf122	0.0030056	73.2225	SH3MD4	0.000288203	0.0148127
AC092656.1	0.00137499	0.154784	GRASP	0.0362292	1.56129	MFAP5	0.0180371	213.505	CD53	0.0030175	73.5124	MCC	0.000289914	0.0148692
ATAT1	0.00138256	0.155309	RAF1	0.0363012	1.5611	USP32	0.0180626	213.807	ECT2	0.00302714	73.7471	ACAA1	0.000293529	0.015023
AC104532.2	0.00138681	0.155459	SPATA6	0.036343	1.55963	LOC643262	0.0180747	213.951	DNAJB14	0.00303542	73.949	KIAA1524	0.000293829	0.0150068
FSIP2	0.00138988	0.155478	LOC100505658	0.036356	1.55692	KIAA2002	0.0181024	214.278	FADS1	0.00304301	74.1338	ZNF217	0.000294011	0.0149847
C2orf92	0.00141198	0.15762	NEMF	0.0363921	1.55521	C1orf182	0.0181867	215.276	MMP9	0.00305114	74.332	LARP7	0.000294301	0.0149682
ZNF43	0.00141274	0.157376	PRRC1	0.0364216	1.55323	CTHRC1	0.0181878	215.289	ANTXR2	0.0030526	74.3675	ID3	0.00029509	0.0149771
TMEM229B	0.0014167	0.157489	DNAL1	0.0364314	1.55042	FUT5	0.0182099	215.55	CCNDBP1	0.00305286	74.3739	TOM1L1	0.000295198	0.0149514
SERPINE2	0.00141709	0.157205	RXFP3	0.0364462	1.54783	GPC1	0.0182283	215.768	RPL4	0.0030542	74.4063	ALOX5	0.000295471	0.0149342
SH3BP2	0.00142182	0.157404	OLIG3	0.0364965	1.54676	LOC643345	0.0182568	216.105	GPX2	0.00305428	74.4084	CCR1	0.000296583	0.0149593
BX537318.2	0.00142436	0.15736	C7orf63	0.0365413	1.54546	C19orf56	0.0183573	217.295	FNDC1	0.00305836	74.5078	FXYD6	0.000297033	0.0149511
ZKSCAN2-DT	0.00142832	0.157471	CLEC4D	0.0366778	1.54803	REM1	0.0184026	217.832	ST3GAL3	0.00306868	74.7592	SLK	0.000297898	0.0149637
AC026369.3	0.00142903	0.157226	LOC730098	0.0368004	1.55001	LOC653735	0.0184768	218.71	RASGRP1	0.00307409	74.891	GPR126	0.000300899	0.0150833
AC005332.3	0.00145027	0.159235	EMR2	0.0368538	1.54907	CAPNS2	0.0186199	220.404	LOC727737	0.00308249	75.0956	MMP23A	0.000301711	0.015093
AKAP17A	0.00145192	0.159089	TLL2	0.0368697	1.54656	LOC642516	0.0186229	220.439	RPRC1	0.00310088	75.5437	SPAG16	0.000303925	0.0151726
FKBP9	0.00146341	0.16002	CDKN2C	0.0368795	1.54381	BIRC7	0.0186372	220.609	PSCA	0.00310145	75.5576	RPL7	0.000305836	0.0152368
STARD6	0.00147052	0.160469	PATL2	0.0368809	1.54072	POLE3	0.0186981	221.33	CYB5A	0.00310226	75.5772	FAM43A	0.00030597	0.0152123
ANKRD10	0.0014806	0.16124	CIB1	0.0369114	1.53885	BCL2L10	0.0187615	222.08	C5orf38	0.00310452	75.6324	MAP3K3	0.000305996	0.0151826
TVP23A	0.00148165	0.161027	AGPAT5	0.0369156	1.5359	KCNK12	0.0187709	222.191	AARS	0.00311379	75.8582	CDC25A	0.000307539	0.0152282
FBP2	0.00148195	0.160732	TFAP2A-AS1	0.0369446	1.53399	ZRANB1	0.0188241	222.821	ODZ3	0.00312061	76.0243	GRAMD3	0.000307928	0.0152165
SNORA26	0.00148707	0.160962	NAAA	0.036963	1.53164	CLK4	0.0188644	223.298	SCARF2	0.00312233	76.0661	NT5C2	0.000308162	0.0151972
UTAT33	0.00149213	0.161184	RIMS3	0.0369752	1.52906	CDKL3	0.0188873	223.569	SHCBP1	0.00312331	76.0901	C15orf17	0.000309193	0.0152173
TRIM56	0.00149232	0.160879	U2AF2	0.0370147	1.5276	LOC652715	0.0190006	224.91	BRD1	0.00314285	76.566	ID2	0.000310385	0.0152452
CATSPER4	0.00149691	0.161049	KIF1B	0.037133	1.5294	MRPS11	0.019082	225.874	DDX51	0.00314867	76.7079	LOC389672	0.00031268	0.015327
ZNF175	0.00149802	0.160845	B3GALNT2	0.037148	1.52695	PRC1	0.0190875	225.939	C1orf162	0.00317215	77.2798	C1orf200	0.000313987	0.0153601
LAMTOR3	0.00150038	0.160775	LOC101929112	0.0372028	1.52614	ROGDI	0.0191577	226.77	IL27RA	0.00317386	77.3215	SVEP1	0.000314472	0.0153531
AC245884.8	0.00150216	0.160644	MOB4	0.0372356	1.52443	GPR112	0.0191654	226.86	BUB1B	0.00317931	77.4544	FMO2	0.000314598	0.0153285
ZNF296	0.00150228	0.160336	FEV	0.0372433	1.5217	SMAP1	0.019243	227.78	WAS	0.00318027	77.4777	KLRG1	0.000315813	0.0153569
YES1P1	0.00150392	0.160191	GRM3	0.0372438	1.51869	ADRA2A	0.0192741	228.148	POLR2I	0.00318132	77.5033	CAD	0.00031584	0.0153277
AC116914.2	0.00150565	0.160057	CNP	0.0373082	1.51829	C20orf149	0.0194192	229.865	TMSL8	0.00319155	77.7527	SAC3D1	0.000315899	0.0153
UTP6	0.00150711	0.159894	LINC00158	0.0373224	1.51585	RRAD	0.0194276	229.964	C20orf135	0.0032045	78.068	DHRS2	0.000317238	0.0153344
DDX39B	0.00151008	0.159892	URI1	0.0373478	1.51388	PTN	0.0194643	230.399	LOC645450	0.00321218	78.255	LOC644762	0.000318416	0.0153609
AP000347.2	0.00151172	0.15975	PTPLAD2	0.0373837	1.51234	SLC39A3	0.0194812	230.6	MED13	0.0032309	78.7112	APCDD1L	0.000319201	0.0153683
AC120053.1	0.00151379	0.159652	ZZZ3	0.0374585	1.51238	LOC647041	0.0195054	230.885	AIF1	0.0032374	78.8695	NPHS2	0.000319694	0.0153617
SLC6A12	0.00151558	0.159526	MRVI1-AS1	0.0375607	1.51352	C1QL1	0.0195298	231.174	RGS20	0.00325418	79.2784	C20orf149	0.000320749	0.0153821
CAPN2	0.0015181	0.159478	TGM4	0.0375662	1.51077	PTGDS	0.0195493	231.405	LOC641849	0.00326737	79.5996	ADAM10	0.000322084	0.0154157
IDSP1	0.0015246	0.159846	TASP1	0.0375908	1.50879	LOC441196	0.0196089	232.11	YTHDC2	0.00327975	79.9012	RFC3	0.000322848	0.015422
LINC00649	0.00153237	0.160347	TM2D1	0.0376296	1.5074	PIGZ	0.0196104	232.128	TARS	0.0032817	79.9489	LOC651957	0.000324647	0.0154776
SLC25A5P1	0.00153765	0.160585	CEP170B	0.0376379	1.50478	ZNF179	0.019675	232.893	ODF1	0.00328367	79.9968	ZNF626	0.000325194	0.0154734
TADA2B	0.00153962	0.160478	LOC100127974	0.0376643	1.5029	OAF	0.0196802	232.955	CSF1R	0.00329289	80.2215	APPBP2	0.000325961	0.0154797
ZNF345	0.00154072	0.160279	C9orf163	0.0376764	1.50046	LOC646320	0.0197887	234.239	OSGIN1	0.00329392	80.2464	LBP	0.000329603	0.0156221
AC007390.2	0.00154182	0.160082	TAS2R8	0.0377251	1.49948	SLC25A6	0.0198088	234.476	PARVB	0.00329619	80.3018	RPL39	0.000330382	0.0156287
FNDC4	0.00154265	0.159858	FER1L6-AS1	0.0377566	1.49783	LOC164380	0.0199128	235.708	PSKH2	0.00330243	80.4537	GJD3	0.000331566	0.0156543
AC005730.2	0.00154294	0.159579	SHISA3	0.0377755	1.49567	SUSD3	0.0199307	235.92	TMEM17	0.00330438	80.5013	GALK1	0.000332301	0.0156587
GCH1	0.00155757	0.160781	ALG10	0.0379005	1.49773	POLR2A	0.0199318	235.933	HS6ST2	0.00331715	80.8125	ACTN4	0.000333231	0.0156721
FIZ1	0.0015578	0.160495	DSCR9	0.0379561	1.49704	CENPA	0.0199433	236.069	FCN2	0.00331725	80.8149	COL6A3	0.000334685	0.0157102
AC005841.1	0.00155784	0.160191	CSPG4P1Y	0.0380538	1.498	CCND2	0.0199646	236.321	GALNT3	0.00332984	81.1215	LYN	0.00033536	0.0157116
CLDN6	0.0015602	0.160125	ABHD2	0.038065	1.49557	DKFZp586I1420	0.02002	236.977	WDR62	0.00333279	81.1934	PCDH18	0.00033639	0.0157296
AC092447.1	0.00156725	0.160541	SYCE3	0.0381052	1.49428	SARM1	0.02008	237.687	TMEM45A	0.00333513	81.2505	DLG7	0.000337073	0.0157314
AF129075.1	0.00158051	0.16159	MSRB3	0.0382274	1.4962	DET1	0.0200832	237.725	SFRP1	0.00334234	81.4262	TMEM26	0.00033723	0.0157086
ITIH2	0.0015813	0.161362	LOC100132078	0.0383064	1.49644	KISS1R	0.0200918	237.827	GSTT1	0.00334848	81.5756	OVGP1	0.000337992	0.0157141
POU5F1	0.00158813	0.161751	C12orf50	0.0383672	1.49596	LOC651896	0.0201307	238.287	PDE4B	0.00334962	81.6035	CAMK2G	0.000338426	0.0157042
IGF1	0.00159261	0.161899	TAX1BP1	0.0384367	1.49582	SFN	0.0202435	239.623	MSRB3	0.00335564	81.75	ABCG1	0.000340183	0.0157558
ZNF436-AS1	0.00159694	0.16203	PLEKHM1	0.038714	1.50375	MRPL24	0.0202736	239.979	LPAR5	0.00335819	81.8123	ELAC1	0.000340288	0.0157307
AGAP6	0.0015993	0.161963	POSTN	0.0387714	1.50312	GNB5	0.0202762	240.009	POLD1	0.0033631	81.9319	ZNF321	0.000341848	0.0157729
GAD1	0.00160141	0.16187	TANC2	0.0387868	1.50088	CD2BP2	0.0204579	242.16	MAP3K3	0.0033655	81.9904	NEK2	0.00034208	0.0157538
LINC00930	0.00160319	0.161743	LOC101930067	0.0388119	1.49902	PJA2	0.02051	242.777	PLA2G4C	0.00336577	81.9968	C2orf64	0.000343382	0.0157839
AC234782.3	0.0016039	0.161511	MESP1	0.0389747	1.50247	NTSR2	0.0205286	242.998	HECW2	0.00336963	82.0909	LOC652534	0.000343874	0.0157767
NPIPB14P	0.00160438	0.161256	LARS2	0.0389839	1.5	LIG1	0.0205507	243.259	LOC651341	0.00338081	82.3632	MGC35361	0.000344106	0.0157577
ATP2A3	0.00160849	0.161365	LOC154872	0.0391071	1.50192	AASS	0.0205528	243.283	CPVL	0.00338081	82.3632	GFPT2	0.00034453	0.0157476
DPF1	0.00160947	0.161161	BTNL8	0.0391464	1.50061	EYA1	0.0206119	243.983	P2RY6	0.00338236	82.401	HAPLN3	0.000345043	0.0157415
TSEN2	0.00161231	0.161144	CHRM3	0.0392108	1.50027	ARL6	0.0206804	244.794	HAPLN3	0.00338535	82.474	PLCL4	0.000346682	0.0157867
AC025034.1	0.00162567	0.162176	BACH1	0.0392509	1.499	ALDH3B1	0.0207203	245.267	WDR54	0.00338629	82.4968	GINS2	0.000348503	0.01584
AC016737.1	0.00163288	0.162592	ARHGEF16	0.0392865	1.49757	LOC653539	0.0207434	245.539	USP40	0.00343109	83.5881	TMEM181	0.000350173	0.0158862
CARD8	0.00164271	0.163267	HSD17B4	0.0394147	1.49966	HIST1H2AM	0.0207769	245.936	WDR74	0.00343339	83.6444	TTC8	0.000351092	0.0158983
LINC02101	0.00165207	0.163892	RGMB	0.0394417	1.49791	HIGD2A	0.020799	246.198	ARHGAP9	0.00343414	83.6625	TSPO	0.000352655	0.0159395
SRC	0.0016526	0.163641	MIOS	0.039496	1.49719	LOC646373	0.0208268	246.527	HLA-DOB	0.00343499	83.6833	PGAP1	0.000353481	0.0159472
HSPG2	0.00165356	0.163433	PKN3	0.0394984	1.49451	LOC727897	0.0209184	247.612	ALS2CR8	0.00343786	83.7531	EIF3E	0.000353544	0.0159206
GSAP	0.00165469	0.163244	ZRANB3	0.0394987	1.49177	PBEF1	0.0211381	250.212	KL	0.00345247	84.1091	ILDR1	0.000353656	0.0158963
CYTH2	0.00165729	0.163199	SIRPB2	0.039568	1.49163	LOC731706	0.0211427	250.266	ADAMTS9	0.00345436	84.1551	ANK3	0.000353669	0.0158675
LUC7L	0.00166142	0.163305	LOC101928940	0.0395797	1.48933	PDIA5	0.0211493	250.344	C10orf56	0.00346593	84.4369	TMEM104	0.0003538	0.0158443
AC012615.6	0.0016688	0.163729	LOC283335	0.0396214	1.48816	C20orf169-DBNDD2	0.021153	250.388	FABP5	0.00347755	84.7202	APOL2	0.000356191	0.0159221
KLK8	0.00167313	0.163854	FABP1	0.0396659	1.48711	RNASEL	0.0211908	250.835	MAPK3	0.00348688	84.9473	RPL30	0.000356755	0.0159181
AL031432.3	0.00168017	0.164242	ZSWIM4	0.039765	1.4881	CCL21	0.0212922	252.035	TREH	0.00349541	85.1553	LOC133874	0.00035727	0.0159119
LHFPL6	0.00168817	0.164723	NT5DC1	0.0397682	1.4855	PSMB7	0.0214026	253.342	MPP7	0.00351222	85.5646	L3MBTL3	0.000357434	0.0158902
GULP1	0.00169744	0.165326	LINC00856	0.0397721	1.48294	ANXA10	0.0214078	253.404	DYRK3	0.00352129	85.7858	PLEKHO1	0.000364032	0.016154
MRPL37	0.00169863	0.165141	COL1A2	0.0397902	1.48092	CAMK2A	0.0214667	254.102	SLC38A3	0.00352233	85.811	SLC9A1	0.000369108	0.0163495
WASH8P	0.00170173	0.165142	DPY19L3	0.0399952	1.48585	SULT1A1	0.0215535	255.129	DSCAM	0.00352965	85.9894	SLC24A1	0.000370401	0.016377
LINC01085	0.00170436	0.165098	BDKRB1	0.0400345	1.48461	LOC647065	0.0217024	256.891	NOV	0.00353132	86.0301	SWAP70	0.000374689	0.0165366
OGT	0.0017112	0.165461	PC	0.0400946	1.48415	SLC24A1	0.0218155	258.23	AXL	0.00353769	86.1852	TMEM87A	0.000376034	0.0165659
PCLO	0.00171328	0.165362	LOC284788	0.0401684	1.4842	IGSF1	0.0219394	259.696	CRIP1	0.00353829	86.1997	PTTG1	0.000380248	0.0167213
LRRC69	0.0017257	0.166261	MRPS34	0.0401986	1.48264	LOC646300	0.0219402	259.706	LOC645724	0.00354262	86.3053	CHAF1B	0.000380284	0.0166927
SCRN1	0.00172658	0.166047	LIPE-AS1	0.0402147	1.48057	FREM1	0.0219841	260.226	KY	0.00354606	86.3891	CD93	0.0003816	0.0167204
DHCR7	0.00172966	0.166044	BBS2	0.040422	1.48553	LOC643985	0.0220875	261.45	COL4A1	0.00355188	86.531	FAM126B	0.000383501	0.0167735
AL358075.2	0.0017311	0.165885	EXOC5	0.0405589	1.48789	INPP1	0.0221269	261.916	GZMB	0.00355726	86.6621	LOC646628	0.000391068	0.0170738
SUPT6H	0.00173219	0.165692	LOC100506113	0.0406034	1.48685	LRRC36	0.0222496	263.369	C1orf176	0.00355925	86.7104	LOC645553	0.000392921	0.017124
PTPRR	0.00173407	0.165576	LOC102723380	0.0406898	1.48736	KIAA0754	0.022256	263.445	SRMS	0.00357014	86.9757	RPL22	0.000393775	0.0171306
DCHS1	0.00173452	0.165323	ZNF224	0.0407149	1.48562	OR5I1	0.0223407	264.447	FSTL3	0.00358698	87.386	CETN3	0.000394537	0.0171332
UBE2R2-AS1	0.0017349	0.165065	FAM151A	0.0407487	1.48421	STX19	0.0223432	264.476	IFNA10	0.00358899	87.435	FASTKD2	0.000396005	0.0171663
AC105137.2	0.00173822	0.165088	LOC440028	0.0407698	1.48234	LOC344167	0.0226188	267.739	ZNF786	0.00359307	87.5343	SFRS5	0.000396729	0.0171672
AC092045.1	0.0017436	0.165305	LOC440704	0.0407795	1.48007	EARS2	0.022626	267.824	FXYD6	0.00360168	87.7442	IFNA10	0.000397239	0.0171588
DAGLA	0.00174736	0.165368	RHOH	0.0408032	1.4783	DCP1A	0.0226795	268.458	KRTCAP3	0.00360454	87.8137	C17orf44	0.000397407	0.0171356
GPAT4	0.00175934	0.166208	LMX1A	0.0408581	1.47768	OR8K3	0.0227388	269.16	MAGT1	0.00360822	87.9034	LOC388532	0.00040261	0.0173293
AL034550.1	0.00175989	0.165967	CARTPT	0.0409544	1.47855	ETNK2	0.0227792	269.637	TDRD1	0.00360887	87.9192	KLHDC2	0.000403075	0.0173187
S1PR1	0.0017602	0.165703	MED12L	0.0412106	1.48518	LOC649189	0.0228257	270.188	MYO1G	0.00361645	88.1041	SLAIN1	0.000405495	0.017392
PCBP1-AS1	0.00176228	0.165608	SH3GL1P2	0.0413446	1.48739	LOC646456	0.022942	271.565	COQ10A	0.00362024	88.1962	MYO1G	0.000405734	0.0173717
AC093726.2	0.00176772	0.165828	NAA30	0.0413887	1.48636	WFDC10B	0.0230221	272.513	C1QC	0.00363782	88.6245	LOC642732	0.000406291	0.017365
AC027020.2	0.00176865	0.165624	LOC101928123	0.0414674	1.48658	CDK9	0.0230518	272.865	ACTN1	0.00363907	88.655	LOC642250	0.000414133	0.0176692
INSYN1	0.00176991	0.165453	TMCO5A	0.0416292	1.48977	LOC650475	0.0231183	273.651	HLA-DMB	0.00364548	88.8112	PLEKHA6	0.000418193	0.0178112
SNORD19	0.0017756	0.165695	RBMS3	0.0416882	1.48928	LOC129870	0.0231773	274.35	N4BP2	0.00366038	89.1741	RENBP	0.000421676	0.0179282
ABRA	0.00178543	0.166322	HECW1	0.0419721	1.49681	CRTAC1	0.0232227	274.887	PKHD1	0.00366127	89.1958	CASP4	0.000421805	0.0179025
OSBPL7	0.0017875	0.166225	LOC285766	0.0419922	1.49492	LOC644044	0.023236	275.045	FOXB1	0.00366307	89.2398	AP2S1	0.000423006	0.0179222
MBOAT2	0.00179889	0.166994	DOCK2	0.0420243	1.49347	RGS9	0.0232546	275.265	GGN	0.00366991	89.4064	LOC387882	0.000426123	0.0180229
DIXDC1	0.00179916	0.166729	KIAA1429	0.0420468	1.49168	NBPF6	0.0232945	275.737	C14orf149	0.00367242	89.4676	CCNDBP1	0.000429649	0.0181406
SYCE2	0.00180081	0.166594	REPS1	0.0420619	1.48963	MRPS36	0.0233082	275.9	CD209	0.00367352	89.4942	SPC24	0.00043182	0.0182007
AL391704.1	0.00180525	0.166716	PLIN1	0.0420672	1.48725	CRYL1	0.023316	275.991	C1orf31	0.00367558	89.5445	USP47	0.000431929	0.0181739
AC113410.1	0.00180562	0.166463	SELE	0.0420682	1.48472	FBXO36	0.0234602	277.698	LOC645897	0.0036767	89.5717	GPR124	0.000434949	0.0182694
MTHFD2	0.00181451	0.166994	TECR	0.0421322	1.48442	FBXO22	0.023514	278.335	SHROOM4	0.00368298	89.7247	C5orf5	0.00043505	0.0182421
ADCY3	0.00181923	0.167141	MAFB	0.0423233	1.48859	ZNF764	0.0235397	278.639	ZNF394	0.00368942	89.8815	USO1	0.000436325	0.0182642
AC008074.2	0.00182053	0.166973	MMP24	0.042326	1.48613	DUSP15	0.0235647	278.936	TOB1	0.00370301	90.2128	ZBED5	0.000438222	0.0183121
MNAT1	0.00182553	0.167145	E2F4	0.0423572	1.48468	HIST1H2AI	0.0236384	279.807	HLA-DRB5	0.00370466	90.2528	COL10A1	0.000441705	0.0184261
MFAP4	0.00183926	0.168115	KCNS1	0.0423815	1.48299	RIMS2	0.0236689	280.169	ARRDC5	0.00370818	90.3386	CALD1	0.000442303	0.0184195
ZNF546	0.00184255	0.168128	KAZN	0.0423991	1.48107	CLEC12B	0.0236937	280.462	ZNF469	0.00371061	90.3979	PSMD2	0.000442789	0.0184082
TGFB1I1	0.00185343	0.168833	COL5A2	0.0424463	1.4802	PIGO	0.0237267	280.853	TTC22	0.00371091	90.4051	OTX1	0.000446933	0.0185489
AP000894.2	0.00185399	0.168596	AFP	0.0425222	1.48032	SLC13A2	0.0237324	280.92	ZNF430	0.00371968	90.6188	SFRS2B	0.000450334	0.0186582
ARRDC2	0.00185678	0.168564	MINOS1	0.0425863	1.48004	ABCD2	0.02374	281.01	MGST2	0.00372146	90.6623	PPP4R1L	0.00045116	0.0186607
GSN	0.00185811	0.168399	CHD6	0.0426239	1.47883	ZNF774	0.0237495	281.123	CCL13	0.00373388	90.9647	LOC137107	0.000455861	0.0188232
TUBA3FP	0.0018627	0.168529	C3orf43	0.0426892	1.47859	LOC643242	0.0237592	281.238	RASSF1	0.00373651	91.0289	DHRS8	0.000456124	0.0188022
LINC02067	0.0018768	0.169518	INGX	0.0427225	1.47724	ZSCAN20	0.0238494	282.306	AP2S1	0.00374369	91.2038	DDX19B	0.000456503	0.018786
AC104836.1	0.00187762	0.169306	GAL3ST4	0.0427367	1.47525	DNAJC4	0.0238739	282.596	PTN	0.0037458	91.2551	TMEM80	0.000457246	0.0187849
AC093495.1	0.0018952	0.170603	SOWAHC	0.0427912	1.47464	STK40	0.0238979	282.879	LOC729047	0.00376477	91.7173	ORAI3	0.000457528	0.0187648
DEPDC5	0.00189824	0.17059	SHPRH	0.0428644	1.47468	NUDT16P	0.0239227	283.173	LOC644809	0.00379107	92.3581	CLIP3	0.000461043	0.0188772
ARHGAP5-AS1	0.00190364	0.170787	TAS2R13	0.042887	1.47298	LOC732206	0.0239886	283.953	RPS18	0.00380457	92.687	PDCD2	0.000461616	0.0188689
AC012676.3	0.00191128	0.171186	LINC00240	0.042986	1.47391	RTP2	0.0240074	284.175	RFXANK	0.00380834	92.7789	TOB2	0.000463031	0.0188951
CNIH1	0.00191234	0.170994	TMEM150B	0.0431639	1.47753	KIAA0495	0.0240179	284.299	LOC727773	0.00380968	92.8114	OLFML2B	0.000463861	0.0188973
AC023509.5	0.00191339	0.170803	PITPNC1	0.0431863	1.47583	S100A2	0.0242104	286.579	PRRX1	0.00381387	92.9136	FAM13A1	0.000464223	0.0188804
STRC	0.00191427	0.170597	INTS12	0.0431906	1.47352	D4S234E	0.0242339	286.857	C14orf24	0.00381837	93.0232	LOC645899	0.000464288	0.0188516
HSPB7	0.00192346	0.171131	HLA-DPB2	0.0432112	1.47177	LOC283029	0.0243109	287.769	FKTN	0.00381927	93.045	BATF3	0.000464327	0.0188218
ZSWIM8-AS1	0.00192403	0.170897	OLFML2B	0.0432261	1.46983	LOC729396	0.0243695	288.462	RAB3IL1	0.00382898	93.2817	FLJ36144	0.000467373	0.0189139
ANAPC4	0.00192451	0.170655	ZMYM4	0.0432848	1.46939	LOC392781	0.0244847	289.826	TGFB3	0.00383536	93.4369	EPHX2	0.000467997	0.0189077
AC006017.1	0.0019285	0.170727	SCRG1	0.0433155	1.46799	PRPF40B	0.024498	289.983	AKR1D1	0.0038511	93.8204	CDCA3	0.000469306	0.0189292
TMEM267	0.0019318	0.170736	ERGIC1	0.0433432	1.46651	LOC653434	0.0245237	290.287	ZNF490	0.00385713	93.9675	LOC653907	0.000469887	0.0189213
AL031602.1	0.00193611	0.170834	COX17	0.0433669	1.46489	HIST1H2BK	0.0245348	290.418	SPARC	0.0038794	94.51	P4HB	0.000470438	0.0189122
ABCG4	0.00194293	0.171154	UNC79	0.0434421	1.46501	ARSD	0.024553	290.634	TGFBR3	0.0038816	94.5635	LOC728944	0.000472471	0.0189626
FKBP10	0.00194892	0.171399	ABHD3	0.0434874	1.46412	HES2	0.0245794	290.947	PHGDH	0.0038865	94.6828	FILIP1L	0.000477451	0.019131
NKTR	0.00196252	0.172312	LOC283387	0.0434883	1.46175	FLJ31438	0.0246139	291.355	SPINK4	0.00388979	94.7631	POGK	0.00047788	0.0191168
COPRS	0.00196461	0.172213	PEX1	0.0434927	1.4595	SKAP1	0.0246169	291.391	UQCRFS1	0.00389168	94.8092	C10orf58	0.000478133	0.0190955
APOL2	0.00196845	0.172267	MYRIP	0.0435064	1.45757	BEST1	0.0246207	291.435	HLA-DQB1	0.00390431	95.1167	PIK3IP1	0.000478548	0.0190808
AC011290.2	0.00198496	0.173428	B3GALTL	0.0435332	1.45609	EPR1	0.0246966	292.334	XPNPEP3	0.00390751	95.1948	ARID3A	0.000478562	0.0190502
AL390719.1	0.00198519	0.173165	SLC25A14	0.0435336	1.45372	ELOF1	0.0247018	292.396	ZNF549	0.00391515	95.3809	FLJ25404	0.000479644	0.0190621
ACOXL-AS1	0.00198733	0.173069	RPS29	0.0436445	1.45505	KIAA0141	0.0247316	292.748	CNTNAP1	0.00395411	96.3299	MARK1	0.000480254	0.0190553
TMOD1	0.00199496	0.173451	NRG3	0.0436514	1.45292	NFKBIL2	0.0247787	293.306	KCNQ1DN	0.00397721	96.8927	FABP6	0.000480381	0.0190293
MIR28	0.00200412	0.173965	FKBP14	0.0436877	1.45177	CLIP3	0.0247896	293.435	MT1H	0.00398389	97.0556	C9orf100	0.000480423	0.0190001
ARCN1	0.00200858	0.174069	APOE	0.0437551	1.45165	DCTD	0.0248056	293.624	MGC29891	0.0039868	97.1264	RPL12	0.00048152	0.0190126
ADAMTS9-AS1	0.00201253	0.17413	CD209	0.0438265	1.45166	ANKRD13B	0.0249509	295.344	FLJ44124	0.00399285	97.2739	PLEKHA9	0.000483267	0.0190507
C14orf132	0.00201376	0.173954	CCDC150	0.0438605	1.45044	ADAL	0.0249905	295.813	LOC644450	0.00401615	97.8415	SCGB1D1	0.000484844	0.019082
AC092653.1	0.00201432	0.173722	TXNDC15	0.0438748	1.44857	IFT74	0.0250203	296.166	CLEC11A	0.00401801	97.8867	KIF24	0.00048526	0.0190676
MTMR9	0.00202027	0.173955	RBM7	0.0438812	1.44645	HPS6	0.0250314	296.297	CTLA4	0.00402157	97.9735	SFRP1	0.000486044	0.0190676
SHISAL1	0.00202717	0.174268	EFNB1	0.043897	1.44465	SLC2A8	0.0251463	297.657	DNM1	0.00403326	98.2582	MUT	0.000487104	0.0190785
SHTN1	0.00202748	0.174015	GTF2E1	0.0439579	1.44433	FBXO21	0.0251798	298.054	LOC650961	0.00403618	98.3294	BTBD1	0.000489132	0.0191272
TNK2-AS1	0.00202749	0.173737	SHROOM4	0.0441023	1.44675	LOC648976	0.0252282	298.626	SOX18	0.00404992	98.6642	LOC401677	0.000489198	0.0190991
SEMA4D	0.00202796	0.173499	CEP68	0.0441242	1.44516	CEACAM16	0.0253711	300.317	FZD2	0.00405273	98.7325	APOB48R	0.000489552	0.0190823
NEGR1	0.00203124	0.173502	NRROS	0.0442641	1.44742	KIAA0586	0.025542	302.341	PSCD4	0.00406538	99.0409	JSRP1	0.000490446	0.0190867
AL445222.1	0.00203797	0.1738	SPINK7	0.044284	1.44576	C8orf49	0.0256161	303.218	EFEMP2	0.00407246	99.2133	CHEK1	0.000493409	0.0191713
TMEM132A	0.00203904	0.173614	ASZ1	0.0443283	1.4449	LOC650482	0.0256263	303.338	EEF1A2	0.00409321	99.7187	LOC731035	0.000496674	0.0192675
ZNF75D	0.00204028	0.173443	EVX1	0.0445209	1.44888	LOC441087	0.0256277	303.355	P2RY8	0.00409567	99.7787	GLT25D1	0.000502069	0.0194458
SLC25A36P1	0.00204332	0.173426	ST3GAL4-AS1	0.0445647	1.448	SLC2A4RG	0.0256486	303.602	LOC647389	0.00411982	100.367	TRIM5	0.000503119	0.0194555
RSBN1L	0.00204783	0.173534	DZANK1	0.0446444	1.44829	ESRRG	0.0256778	303.949	NID2	0.00412098	100.395	KIF14	0.000506545	0.019557
AC138625.1	0.00206755	0.174927	PLA2G5	0.0446531	1.44628	PACAP	0.025716	304.4	PLAGL1	0.00412585	100.514	BAZ2B	0.000507489	0.0195624
ZRANB2	0.00206937	0.174804	NCKAP5L	0.0447631	1.44755	CTPS2	0.0257188	304.434	OLR1	0.0041341	100.715	TGFBR3	0.000509	0.0195896
GNRHR2	0.00206979	0.174564	RPL7	0.0447919	1.4462	FBP1	0.0258241	305.68	CD36	0.0041439	100.954	ACOX2	0.000511715	0.0196631
AC232271.1	0.00207095	0.174387	CTC-203F4.2 /// H2AFY	0.0449419	1.44876	LOC653610	0.0258678	306.197	LOC650285	0.00415505	101.225	FXN	0.000516419	0.0198126
ECHDC2	0.00207205	0.174206	GLYCTK	0.0449641	1.44719	MELK	0.0258968	306.54	A2BP1	0.0041605	101.358	SFT2D1	0.00051671	0.0197926
C4orf33	0.00207369	0.17407	GGACT	0.0449743	1.44525	DUOXA1	0.0259441	307.1	LOC650428	0.00416879	101.56	OR56A4	0.000521478	0.0199439
PRAL	0.00207556	0.173953	XPNPEP2	0.0451381	1.44824	MDM4	0.0259556	307.237	LOC649125	0.0041867	101.996	HLX	0.000523343	0.0199838
AC020978.4	0.00207856	0.173932	NBPF1	0.0451712	1.44703	LOC653625	0.0260939	308.874	IFI30	0.00418845	102.039	ECT2	0.000525639	0.0200401
RNU6-767P	0.00208523	0.174217	GRIPAP1	0.0452217	1.44639	LOC651398	0.0260965	308.905	PLCL4	0.00420339	102.403	TRIM2	0.000529718	0.0201641
SCAPER	0.00208886	0.174249	LOC101927365	0.0452838	1.44611	ARRDC1	0.0261239	309.228	OLFM2	0.00420489	102.44	LOC158345	0.000530383	0.0201578
AC002128.1	0.00209993	0.174899	TCL1B	0.0452991	1.44435	RPRM	0.0261478	309.511	LOC197135	0.00421491	102.684	PRRX1	0.000532115	0.0201922
LINC02197	0.0021039	0.174958	ILF3-AS1	0.0454301	1.44627	PCDHA12	0.0261687	309.759	LONP1	0.00421686	102.731	SEC23IP	0.000534186	0.0202392
ALDH1L2	0.0021161	0.175699	CD300A	0.0454696	1.44528	LOC650751	0.0262491	310.711	SUSD4	0.00422194	102.855	SLC38A2	0.000536072	0.0202792
AC096720.2	0.00211795	0.17558	POFUT1	0.045495	1.44385	RBM11	0.0262724	310.987	C6orf32	0.00422392	102.903	ITGA11	0.000536186	0.020252
DOK7	0.00211926	0.175417	ARSI	0.0455124	1.44217	FAAH2	0.0262916	311.213	LOC729034	0.00422507	102.931	C13orf3	0.000541532	0.0204223
AL022324.2	0.00212162	0.17534	FXYD6	0.0455623	1.44151	LOC651834	0.0263083	311.411	BTN2A2	0.00422647	102.965	SMARCAD1	0.000541587	0.0203928
IARS2	0.00212462	0.175317	LOC101928135	0.045615	1.44095	UST	0.0263177	311.522	RIC3	0.0042342	103.154	CCNA2	0.000542189	0.020384
GPR160	0.002125	0.175078	CYP2F1	0.0456728	1.44056	PPP2R3A	0.0264533	313.128	KIAA1324	0.00426696	103.952	UBXD2	0.000544556	0.0204414
AP000851.1	0.00213341	0.175501	SH3RF3-AS1	0.0457643	1.44122	FGF7	0.0265279	314.01	FERD3L	0.00428525	104.397	ERCC6L	0.000545968	0.0204629
PRPF19	0.00213862	0.17566	HOXD4	0.0457669	1.43909	FLJ45139	0.0265295	314.03	CELSR3	0.00428611	104.418	NDFIP2	0.000548545	0.0205279
TM4SF1-AS1	0.00214027	0.175525	CUL3	0.04577	1.43698	GATAD1	0.0265967	314.826	ZAK	0.00431692	105.169	NMU	0.000549481	0.0205314
TNRC6C-AS1	0.00215021	0.17607	LINC01020	0.0458142	1.43617	C11orf57	0.0265982	314.843	AK5	0.00433444	105.596	ZNF784	0.000551074	0.0205594
AC092171.4	0.0021527	0.176005	CTNNBIP1	0.0458285	1.43442	LOC646399	0.0266208	315.11	MYO5A	0.00433655	105.647	GEMIN8	0.000558619	0.020809
LMOD2	0.00215323	0.175779	LUZP1	0.0458484	1.43285	LOC653733	0.0267056	316.115	MSX1	0.00434199	105.78	RBP1	0.000560969	0.0208646
MIR7111	0.00215467	0.175628	DLG3	0.0458792	1.43163	LOC729049	0.0268287	317.572	MS4A15	0.00436631	106.372	MTFMT	0.000561896	0.0208672
AC010326.1	0.00215591	0.175463	SPATA4	0.0458881	1.42972	C4BPA	0.0269944	319.533	CDAN1	0.00436873	106.431	ZNF24	0.000563783	0.0209055
AC099489.1	0.0021585	0.175406	TBC1D2B	0.0459863	1.43061	LOC652842	0.0270061	319.672	DHX38	0.00437947	106.693	SERGEF	0.000565886	0.0209515
EXOC1	0.00216409	0.175594	CHST6	0.0460342	1.42992	LOC643036	0.0270147	319.773	ZYX	0.00438291	106.776	CUL3	0.000566823	0.0209544
IRF9	0.00217492	0.176205	LOC728445	0.0460658	1.42874	RNPC3	0.0271265	321.097	FN1	0.00438374	106.797	KIAA0494	0.000570695	0.0210656
AP006547.1	0.00218487	0.176743	HNRNPA3P1	0.0460741	1.42683	CCL25	0.0272249	322.262	ITGAM	0.00439548	107.083	FAM3B	0.000571917	0.0210787
AL034418.1	0.00218584	0.176554	THBS4	0.0461741	1.42777	M-RIP	0.0273169	323.35	ANKRD32	0.00439598	107.095	BRAP	0.000573187	0.0210936
AC121338.1	0.00218607	0.176307	LINC00310	0.046175	1.42565	IFT140	0.0273756	324.046	LRRFIP1	0.00440399	107.29	OBFC1	0.000573533	0.0210745
MIR4685	0.00219132	0.176464	TSPAN14	0.0462395	1.42549	LCOR	0.0274298	324.686	PNCK	0.00441791	107.629	PDCD6IP	0.000575917	0.0211302
AL158206.1	0.00219393	0.176409	MAP4K2	0.046355	1.4269	NAP1L4	0.0275257	325.822	DAPP1	0.00443501	108.046	MMEL1	0.000576798	0.0211308
FAM163B	0.00220204	0.176794	RAMP2	0.0464246	1.42689	DKFZp686O1327	0.0275936	326.626	TCBA1	0.00447493	109.018	MUTED	0.000578731	0.0211698
FAM114A1	0.00221067	0.177222	C1orf100	0.0468217	1.43694	GPR132	0.0275997	326.697	ZNF552	0.00452353	110.202	C1orf135	0.000580189	0.0211912
AC026367.3	0.00221093	0.176977	PLD4	0.0469417	1.43847	LIMD2	0.0276075	326.79	C9orf80	0.00455746	111.029	C17orf45	0.000582111	0.0212296
AC034229.4	0.00221111	0.176727	LOC101929224	0.0469958	1.43797	CXorf22	0.0276447	327.231	PNPT1	0.00456001	111.091	PDE10A	0.000582775	0.0212221
GPR37	0.0022142	0.176709	LOC101928767	0.0470032	1.43605	IL10	0.0276528	327.326	IL2RB	0.00457304	111.409	WDR55	0.000585172	0.0212775
CYP4F35P	0.00221619	0.176605	CYGB	0.0470323	1.4348	SLC25A37	0.0277573	328.563	LOC651177	0.00457956	111.567	SPAG5	0.000591285	0.0214678
SCARNA8	0.00221625	0.176347	METTL3	0.0470881	1.43437	TM6SF2	0.0278891	330.124	FAM119A	0.00458135	111.611	ATAD2	0.000591936	0.0214594
RNU7-171P	0.00222517	0.176794	ZNF37BP	0.0470913	1.43233	PRDM11	0.0279013	330.268	TNFSF15	0.00458851	111.785	OXA1L	0.00059409	0.0215055
AC008875.1	0.00222533	0.176544	NPB	0.0473214	1.4372	ZNF658	0.0279437	330.77	RWDD2B	0.00461963	112.543	PROP1	0.000594845	0.0215009
LINC01341	0.00222962	0.176622	POLR2C	0.0473319	1.43538	LOC647166	0.0280762	332.338	DOCK10	0.00464429	113.144	N6AMT2	0.000595049	0.0214764
EFEMP1	0.0022355	0.176826	PRKCA	0.0473436	1.43362	CSAG1	0.0280796	332.379	C5orf28	0.00464644	113.196	TNFAIP6	0.000596873	0.0215104
NR2C1	0.0022364	0.176636	LOC101929027	0.0473623	1.43206	LOC728135	0.0281754	333.513	TREX2	0.00465596	113.429	LOC729486	0.00059741	0.0214979
CCDC174	0.0022435	0.176935	RCOR1	0.047458	1.43284	SPAST	0.0282472	334.363	LOC391356	0.00466177	113.57	SUCLG2	0.000597547	0.0214711
UBA7	0.00225279	0.177406	SSSCA1-AS1	0.0477295	1.43891	C1orf66	0.0282943	334.919	ECGF1	0.0046757	113.909	SPG11	0.000599327	0.0215034
AL137244.1	0.00225373	0.177219	EFNB2	0.0477667	1.43792	LOC286260	0.02833	335.342	B3GNT3	0.00467885	113.986	SPATA20	0.000599428	0.0214754
FOXA1	0.00226091	0.177523	NOX3	0.0477826	1.43628	RIC8A	0.0283556	335.646	TRIM42	0.00470045	114.512	TUBA1C	0.000599566	0.0214488
SKAP1-AS1	0.00226391	0.177498	TNFSF9	0.0477921	1.43446	DUSP22	0.0284553	336.825	FOXRED2	0.00470069	114.518	ALPK2	0.000602092	0.0215076
RBMS3	0.00226837	0.177587	EIF3F	0.047804	1.43272	ENDOGL1	0.0284823	337.146	WDR12	0.0047114	114.779	AASDH	0.000602928	0.0215059
SLC7A6	0.00227996	0.178233	ESF1	0.0478698	1.43259	CCR10	0.02849	337.236	SLC1A3	0.00471542	114.877	LOC441019	0.000603936	0.0215104
GPRASP2	0.00228301	0.178211	C15orf43	0.047904	1.43152	SLC38A6	0.0285139	337.519	KIAA1409	0.00471924	114.97	LOXL3	0.000604368	0.0214943
AL162258.2	0.00229505	0.17889	FSIP1	0.0479077	1.42955	RBM35A	0.0286279	338.868	CD2AP	0.00472094	115.012	LDHB	0.000608139	0.0215969
AC023908.3	0.00229706	0.178786	C10orf82	0.0479777	1.42956	DSG1	0.0286652	339.31	FLJ25758	0.0047632	116.041	GNPDA1	0.000608478	0.0215775
KRTAP3-2	0.00231162	0.179658	LOC399884	0.0479959	1.42802	KIF15	0.0287152	339.902	ELK1	0.00476593	116.108	NID2	0.000611445	0.0216512
AC010680.4	0.00231312	0.179514	IFT172	0.0481374	1.43015	EDG6	0.028786	340.74	SPI1	0.00478022	116.456	BTF3	0.000615474	0.0217622
AC018904.1	0.00232346	0.180055	NAV2-AS4	0.0481852	1.42949	BCL11A	0.0288534	341.538	TMBIM4	0.00478237	116.508	TINP1	0.000616087	0.0217523
XPO6	0.00232594	0.179986	VASH1	0.0482355	1.42892	DECR1	0.0288987	342.074	RABAC1	0.00478868	116.662	SYDE1	0.000616581	0.0217383
AC006111.3	0.00233774	0.180638	SPEF2	0.048246	1.42716	PDE6H	0.0289111	342.221	CD46	0.00483247	117.729	GPX2	0.000616864	0.0217168
NAPSA	0.00233906	0.180479	MAP7	0.0483165	1.42718	HADH	0.028933	342.48	CCDC124	0.00483815	117.867	ABHD14A	0.000619131	0.0217652
MYORG	0.00234829	0.18093	RPRD1A	0.0483745	1.42684	LOC643943	0.028959	342.788	NEIL3	0.00485863	118.366	SUMF1	0.000619241	0.0217377
AL390879.1	0.00234966	0.180775	CNBD1	0.0484308	1.42644	LOC654023	0.0289877	343.127	TMBIM1	0.00486729	118.577	PFAAP5	0.000621324	0.0217794
P4HA3	0.0023602	0.181325	FGL2	0.048581	1.42881	LOC390975	0.029043	343.782	CRELD2	0.00489432	119.235	NCOA6IP	0.000622096	0.0217752
DCAF4L1	0.00237194	0.181965	LINC01355	0.0485988	1.42729	PRAMEF1	0.0290551	343.926	KCNAB3	0.00489711	119.303	PDGFRB	0.000622211	0.0217479
ANKRD24	0.00238048	0.182359	RNF152	0.0486032	1.42537	GALNT11	0.0290904	344.343	GPR114	0.00489804	119.326	LOC643836	0.000622563	0.0217291
HHIPL1	0.00238827	0.182694	APOC1	0.0486949	1.42601	PRLH	0.0290984	344.437	TMEM1	0.00490466	119.487	LOC642897	0.000624597	0.0217689
DNMBP	0.00239817	0.18319	FAM126B	0.0487038	1.42424	JMJD4	0.0291173	344.661	TAF6L	0.00492043	119.871	SH3YL1	0.000625733	0.0217773
TPM1	0.00241622	0.184305	CNOT1	0.0487996	1.425	FTSJ2	0.0291537	345.093	ITPKA	0.00492239	119.919	SEC24B	0.000628445	0.0218405
AC016831.1	0.00242553	0.184751	NAPSB	0.0488272	1.42378	LOC389888	0.0292507	346.241	KIAA1754	0.00493765	120.291	RPL15	0.000629342	0.0218405
AC010999.1	0.00243338	0.185085	LOC101927451	0.0488528	1.4225	CDH19	0.0292883	346.686	GPR1	0.00496343	120.919	DEPDC1	0.000630546	0.0218511
AP000873.4	0.00243345	0.184828	NRSN1	0.0488599	1.42068	COX7C	0.0292948	346.762	GCSH	0.00497544	121.212	LOC347292	0.00063065	0.0218237
BTN2A1	0.00243892	0.184981	C1orf116	0.0488866	1.41945	IL29	0.0293398	347.295	POLL	0.00498655	121.482	LOC283951	0.000633984	0.021908
GBP2	0.00245657	0.186056	ZNF645	0.0489135	1.41822	NUDT2	0.0294946	349.127	UBE1	0.00499329	121.646	GAS7	0.000636803	0.0219742
SNORA11	0.00246574	0.186486	LOC646214	0.0489569	1.41747	DHCR7	0.0295148	349.367	LRRC32	0.0049983	121.769	C18orf24	0.000638615	0.0220056
RNF139-AS1	0.00246936	0.186496	RNF20	0.0490644	1.41857	ACP2	0.0295328	349.58	LOC643755	0.00502571	122.436	NSUN6	0.00064295	0.0221236
AC004623.1	0.0024909	0.187858	VAMP2	0.0491042	1.41772	HIST1H2AE	0.0295807	350.146	LOC646374	0.00502706	122.469	VPS35	0.000646875	0.0222273
AC099518.4	0.0025078	0.188866	HSF2	0.0491862	1.41809	CRTC1	0.0296207	350.62	AIRE	0.00505994	123.27	RNF113A	0.000648308	0.0222452
PLEKHS1	0.00250904	0.188693	PLEKHA1	0.0492049	1.41663	GPR177	0.0296918	351.462	SCG5	0.00509326	124.082	LOC645688	0.000649605	0.0222583
AL121992.1	0.00251444	0.188834	LOC101928035	0.0492247	1.41521	EDA	0.0297336	351.957	ANXA3	0.00511361	124.578	LOC440589	0.000650699	0.0222645
AC131391.1	0.00252123	0.189078	LBP	0.0492577	1.41417	LOC644634	0.0297461	352.105	RAB23	0.0051253	124.863	UBIAD1	0.000653842	0.0223407
FHL1	0.00253239	0.189649	RGS5	0.0493654	1.41528	OR4F15	0.0297502	352.153	USP25	0.00513163	125.017	RAD50	0.000656125	0.0223873
CYTH3	0.00253266	0.189404	NR1I3	0.0493707	1.41345	ID3	0.0297548	352.207	ALLC	0.00514573	125.36	TESC	0.000656953	0.0223842
AC008687.6	0.00255627	0.190903	UBALD1	0.0493882	1.41198	KLHL26	0.0297834	352.547	TCAP	0.00514888	125.437	C6orf126	0.000658028	0.0223895
USP13	0.00256372	0.191192	SORBS1	0.0493933	1.41015	SLC17A8	0.0297885	352.607	ACAT1	0.00516039	125.717	ESPL1	0.000660383	0.0224383
CFL2	0.00256493	0.191016	RANGRF	0.0494514	1.40985	CHMP2A	0.0298069	352.824	LOC653227	0.00516185	125.753	GSG2	0.000667742	0.0226567
PCMT1	0.00256903	0.191055	PCGF5	0.0494753	1.40857	LOC647656	0.029861	353.464	ELMO3	0.00516596	125.853	LRRC32	0.000669041	0.0226692
FAM184B	0.00257714	0.191392	RHBDL2	0.0495653	1.40917	LOC649320	0.0298826	353.72	C1orf189	0.00517129	125.983	SLC35A1	0.000669217	0.0226437
AL161452.1	0.00258309	0.191568	ZNF81	0.0496314	1.40909	UGCGL2	0.0298907	353.816	C1QTNF1	0.00519568	126.577	MMAA	0.000669672	0.0226277
NEK9	0.0025854	0.191473	DDX46	0.0496964	1.40898	NR2C1	0.0298927	353.839	GALNT6	0.00519841	126.644	VASN	0.000669875	0.0226032
AC020917.1	0.00259748	0.192102	RASGRP1	0.0497186	1.40766	FLJ43980	0.0299098	354.043	TRPM2	0.00521964	127.161	CCL8	0.00067132	0.0226206
AC009090.1	0.00259879	0.191934	ANK2	0.0497346	1.40617	SLC13A4	0.0299335	354.323	C5orf15	0.00522818	127.369	SH3RF1	0.000672374	0.0226248
MPPED1	0.002599	0.191685	PCAT6	0.0497528	1.40474	MGC40405	0.0300144	355.281	YWHAH	0.00523372	127.504	EPN3	0.000675009	0.0226822
LAT	0.00259968	0.19147	LINC00838	0.0498979	1.4069	ARHGAP30	0.0300596	355.816	TCF4	0.00523587	127.556	LRRC41	0.000679275	0.0227941
AC005519.1	0.00260223	0.191395	ALMS1	0.04997	1.407	PDE8A	0.0301077	356.384	LOC441237	0.00523667	127.576	CDKN1A	0.00068132	0.0228312
GALNT16	0.00260558	0.191378	CHD5	0.0499727	1.40514	COL5A3	0.0301213	356.546	LOC649151	0.00523793	127.606	SNCA	0.00068152	0.0228066
NRP2	0.00260575	0.191127	MGC4859	0.0499953	1.40384	LOC730908	0.0301293	356.64	VIM	0.00523845	127.619	INA	0.000682656	0.0228132
AC068620.2	0.00261235	0.19135				HTR7	0.0301784	357.222	SSTR2	0.00525737	128.08	CBX2	0.000685055	0.0228621
AL121723.1	0.00261345	0.191168				GTF3C2	0.0302505	358.076	JDP2	0.00531127	129.393	BMP7	0.000685557	0.0228475
EARS2	0.00261668	0.191143				GYLTL1B	0.0302532	358.108	SETD5	0.00531918	129.586	PRG2	0.000685904	0.0228279
VCAN-AS1	0.00261672	0.190885				LOC643712	0.0303153	358.843	OR7C1	0.00532867	129.817	GRSF1	0.00068972	0.0229235
MED15P5	0.00263725	0.19212				PCDHGC5	0.0303225	358.927	UPP2	0.00533325	129.929	PYCR1	0.000689896	0.0228982
SYNC	0.00264124	0.19215				AMY2A	0.0306807	363.168	TP73L	0.00533449	129.959	ELF1	0.000696177	0.0230752
SNORD53	0.00265328	0.192763				NDRG1	0.0307076	363.486	FSBP	0.00534116	130.121	COL4A2	0.000696447	0.0230528
RNU6-53P	0.00265643	0.19273				LOC643373	0.0307238	363.677	C2orf34	0.00547008	133.262	VAMP2	0.000698422	0.0230868
HAVCR1	0.00265675	0.192492				CDKN2C	0.0307374	363.839	LOC401237	0.00547145	133.296	C1S	0.000698493	0.0230578
AC006272.2	0.0026604	0.192495				FLJ45909	0.0308131	364.735	LGALS1	0.00549266	133.812	CASC5	0.000702321	0.0231528
CHKB-CPT1B	0.00266369	0.192473				TCEAL8	0.0309496	366.351	POFUT1	0.00552985	134.718	MCM7	0.000704427	0.0231909
ABI3BP	0.00267148	0.192776				C17orf41	0.0310701	367.776	ZNF579	0.00553276	134.789	COL1A1	0.00070494	0.0231765
RF00406	0.00267274	0.192607				NINJ1	0.0311271	368.451	SIDT2	0.00554577	135.106	SPOCD1	0.000707488	0.0232289
POLR2J4	0.00267374	0.19242				LOC650028	0.0311687	368.944	NBR1	0.00554823	135.166	CTRC	0.000716405	0.02349
GTF2IRD2	0.00267637	0.192349				ZDHHC16	0.0312255	369.616	UCK1	0.00556413	135.553	LOC146439	0.000716496	0.0234614
AL683813.1	0.00268092	0.192418				RCCD1	0.0312695	370.137	LOC730805	0.00556626	135.605	ZCRB1	0.000716816	0.0234404
TNFAIP8L3	0.00268507	0.192457				CXCL14	0.0313106	370.624	C2orf48	0.00558306	136.014	COL6A1	0.000717012	0.0234153
AC083843.3	0.00269678	0.193038				LOC644294	0.0313258	370.804	LOC648059	0.00559531	136.313	MRPL45	0.000717671	0.0234055
FAM166B	0.00269819	0.192881				LOC650758	0.0313457	371.039	LOC399746	0.00561277	136.738	FCRLB	0.000717867	0.0233806
PAWRP1	0.00270045	0.192785				RUFY1	0.031351	371.102	GADD45GIP1	0.00561467	136.785	SH2D3A	0.000726561	0.0236321
ZFP14	0.00270317	0.192722				DDIT4L	0.0313735	371.368	PRSS7	0.00562161	136.954	MR1	0.00072691	0.023612
ZNF784	0.00271361	0.193209				NOL6	0.0313834	371.485	FLNC	0.0056281	137.112	LOC643713	0.000727609	0.0236032
SLC27A6	0.00271679	0.193178				LOC81691	0.0314098	371.797	CTSA	0.00564414	137.503	EPS8	0.000729235	0.0236245
AC027373.1	0.00271833	0.19303				CNTN3	0.0314734	372.551	TMEM158	0.00564878	137.616	SLIT2	0.000730973	0.0236494
AP000919.1	0.00271982	0.19288				WNT9B	0.0315463	373.413	IFNA6	0.0056564	137.801	OR2T11	0.000731373	0.0236309
DUSP14	0.00273494	0.193695				SV2C	0.031563	373.611	POGK	0.00566509	138.013	QDPR	0.000731431	0.0236015
MLKL	0.00273649	0.193549				HCCA2	0.0316024	374.078	PDLIM3	0.00567437	138.239	TNFRSF21	0.000731545	0.023574
AC023632.2	0.00273672	0.19331				BCLAF1	0.0316178	374.26	GPR111	0.00571608	139.255	BLM	0.000731759	0.0235497
LRFN2	0.00274018	0.193298				ADD2	0.0316499	374.64	COMT	0.00571664	139.269	TP73L	0.000734052	0.0235923
CAD	0.0027464	0.193482				CLLU1	0.0317237	375.513	CD276	0.00572217	139.403	CNOT8	0.000738012	0.0236883
AC011481.2	0.00275004	0.193484				LOC646811	0.0317279	375.563	TRIM34	0.00573113	139.622	LOC644511	0.000742595	0.0238041
AC046143.2	0.00275434	0.193531				LOC641697	0.0317764	376.137	LOC401280	0.00575552	140.216	DNAJC4	0.000742898	0.0237825
RNF216	0.00275929	0.193625				KREMEN1	0.0319167	377.798	CDC27	0.0057644	140.432	C17orf41	0.00074553	0.0238354
AC004951.4	0.00277167	0.194238				ANKS1B	0.0319273	377.924	LOC653803	0.00579074	141.074	DECR1	0.000746767	0.0238437
ZNF443	0.00277329	0.194097				ICF45	0.0320127	378.935	MYADM	0.00579714	141.23	FNDC3A	0.000747319	0.0238301
ECM1	0.00277455	0.193932				SFRP1	0.0320223	379.048	KIF24	0.00580561	141.436	ERLIN1	0.000752314	0.023958
MYO1D	0.00277808	0.193925				MYO9A	0.0320844	379.783	LOC646276	0.0059144	144.087	CLCA4	0.00075337	0.0239603
POLD2	0.00277902	0.193738				PDLIM1	0.0322117	381.29	DIO3	0.00591948	144.21	UBE2D1	0.000756383	0.0240248
DPYSL2	0.00278057	0.193594				GFPT2	0.032216	381.341	ZP2	0.00594337	144.792	THOC4	0.000758564	0.0240627
SEC31A	0.0027963	0.194436				FLJ20294	0.0322443	381.676	LOC648099	0.00595181	144.998	HDAC10	0.000758978	0.0240445
EIF4HP2	0.00279686	0.194222				HSPA1L	0.0322528	381.776	RAB33A	0.00598239	145.743	RPS2	0.000764236	0.0241796
FASN	0.00280505	0.194538				PHACS	0.0322562	381.817	LIX1L	0.00599826	146.13	LMNB2	0.000766653	0.0242246
AC020765.2	0.00280579	0.194337				OR4K14	0.032274	382.027	CDH8	0.00601958	146.649	PAQR7	0.000768483	0.024251
AC009065.8	0.002806	0.1941				CYP2F1	0.0322929	382.251	PDCD7	0.0060262	146.81	SLC25A26	0.000770419	0.0242806
TPST1	0.00281833	0.194701				GRM8	0.0323569	383.008	PCSK5	0.006041	147.171	UQCRC2	0.000772432	0.0243127
AC092569.1	0.00282365	0.194817				LAMB4	0.0323765	383.24	C6orf173	0.0060544	147.497	EBP	0.000776805	0.0244187
AC020604.1	0.0028404	0.19572				MASP2	0.0323766	383.242	LOC646210	0.00605544	147.523	WFS1	0.00077721	0.0244
AC012557.2	0.00284528	0.195805				ATRNL1	0.0325592	385.403	SERPINA1	0.00606884	147.849	HMG20A	0.000780014	0.0244565
IGSF10	0.0028477	0.195719				C20orf108	0.0326235	386.164	COPZ2	0.00607542	148.009	CDC6	0.000780251	0.0244325
ZCCHC18	0.00284911	0.195565				RORB	0.0326286	386.225	TMC7	0.00608432	148.226	FLNC	0.000781934	0.0244538
LAMC1	0.00284935	0.19533				CXCL1	0.0327376	387.515	MARS	0.00609002	148.365	PKHD1	0.000787238	0.0245881
PRSS56	0.00285926	0.195759				C9orf128	0.0327563	387.736	ZAN	0.00609424	148.468	LOH11CR2A	0.000787506	0.0245649
KIF21B	0.00286401	0.195833				SERPINE2	0.0327831	388.053	ZNF526	0.00609802	148.56	COQ10B	0.000788374	0.0245606
CDH11	0.00286929	0.195943				DMBX1	0.0329974	390.591	CAPN10	0.0061117	148.893	GSTT1	0.000789302	0.0245581
CNKSR1	0.00287026	0.195759				PCDHA10	0.0330762	391.523	LOC649990	0.00611302	148.925	PPP2R2B	0.00079391	0.0246699
RWDD3	0.00288118	0.196254				ASCC2	0.0330865	391.645	SYNGR3	0.00611997	149.095	GLUD1	0.000794671	0.0246621
AC234781.1	0.00288248	0.196093				GTF2IRD2P	0.0330994	391.797	SNTA1	0.00614205	149.633	SUDS3	0.000795631	0.0246605
AC004551.1	0.00288314	0.195889				LOC653669	0.0331356	392.227	CFHR4	0.00616309	150.145	EIF1B	0.000795703	0.0246314
AGBL3	0.00288335	0.195654				LOC653750	0.0331493	392.389	MYOZ3	0.00622843	151.737	PRMT3	0.000797507	0.0246559
AL022069.2	0.00288689	0.195646				GPRASP2	0.033218	393.202	COL5A2	0.00623409	151.875	KLF12	0.000799308	0.0246803
GOSR2	0.00290272	0.19647				ORC1L	0.0333063	394.246	TUBA1B	0.00624751	152.202	DUOX1	0.000799535	0.024656
AL021707.1	0.00291035	0.196737				LILRA1	0.0333807	395.127	CD83	0.00624988	152.26	GALNT1	0.00079982	0.0246337
AC107884.1	0.0029126	0.196641				PIR	0.0333953	395.301	ABCA4	0.00626807	152.703	FZD2	0.000802247	0.0246772
ZNF350	0.00291582	0.19661				CCDC78	0.0334207	395.601	LOC440055	0.00630055	153.494	C6orf111	0.000807053	0.0247937
AC139099.2	0.00291961	0.196618				LOH3CR2A	0.0334373	395.797	LOC644045	0.00635012	154.702	TSPYL1	0.000808266	0.0247997
DUSP3	0.00292348	0.196631				MTMR9	0.0335345	396.948	KIAA0101	0.00636436	155.049	INCENP	0.000808901	0.024788
ARID3C	0.00292414	0.196428				C6orf208	0.0335489	397.119	CORO1C	0.00636842	155.147	SF3B1	0.000809485	0.0247747
AL138688.2	0.00292752	0.196408				PPP1R9B	0.0336337	398.123	MSTO1	0.00637605	155.333	THYN1	0.000811356	0.0248008
INTS6L	0.00294169	0.197112				RAB2B	0.0336442	398.246	EVX1	0.00639843	155.879	LOC644029	0.000812545	0.024806
MCFD2	0.0029457	0.197133				RAB34	0.0339454	401.812	PTGDS	0.00646723	157.555	CENPE	0.000813643	0.0248085
FOXD4L3	0.00294625	0.196924				LOC390669	0.0339803	402.225	LOC643031	0.00647067	157.638	FZD9	0.000814601	0.0248066
CCL15-CCL14	0.002948	0.196794				S100A3	0.0339923	402.367	CDKN2C	0.0064723	157.678	PITPNM2	0.000816804	0.0248427
AC055748.1	0.00294997	0.19668				LOH12CR1	0.0342891	405.881	GTSF1	0.00647482	157.74	FSTL1	0.000817713	0.0248393
AC005498.1	0.00295373	0.196686				MYBPH	0.0344502	407.787	RAB4A	0.00649456	158.22	SPRYD4	0.000819324	0.0248572
AC135721.1	0.0029586	0.196765				LOC650767	0.0344997	408.373	MCART1	0.00650863	158.563	HSD17B8	0.000822222	0.0249141
AC131235.4	0.00296766	0.197123				ACTG2	0.0345127	408.527	LOC650830	0.00657749	160.241	EIF3D	0.000822696	0.0248975
ZNF419	0.00296788	0.196892				TREML2	0.0346247	409.853	ACTA2	0.00658153	160.339	USP54	0.000826149	0.024971
SATB2-AS1	0.00296894	0.196719				C11orf17	0.0346493	410.143	FLJ41841	0.0066341	161.62	HIST1H3H	0.00082746	0.0249796
BLCAP	0.00298265	0.197383				DEFB108B	0.0346602	410.272	SEC61B	0.00664425	161.867	RPS6KC1	0.000834004	0.0251461
CCNL1	0.0029873	0.197446				MAPK11	0.0346655	410.336	OR2T11	0.00670311	163.301	CLEC2D	0.000836423	0.0251878
COL6A4P2	0.0029876	0.197222				LOC650162	0.0346781	410.484	CRKRS	0.00673499	164.078	BDKRB1	0.000838503	0.0252193
MEPE	0.00300647	0.198223				LOC550112	0.0348272	412.25	FNDC4	0.00675475	164.559	HSD17B6	0.000838777	0.0251964
DEGS1	0.00300674	0.197997				RWDD4A	0.0348467	412.48	TLN1	0.00675567	164.582	TMEM195	0.00084109	0.0252348
EFHD2	0.0030083	0.197856				SORCS2	0.0348853	412.937	MBD3	0.00676287	164.757	ST3GAL4	0.000841381	0.0252125
BAK1P1	0.00300946	0.197689				RPGRIP1	0.0349081	413.207	MMD	0.00677149	164.967	DUSP14	0.000843339	0.0252401
DYNC1H1	0.00302275	0.198319				HYAL1	0.0349695	413.934	CES3	0.0067953	165.547	LOC402677	0.000843647	0.0252183
THBS4	0.00302293	0.198087				OR1S1	0.0350239	414.578	TRIM4	0.00682125	166.179	SMNDC1	0.00084431	0.0252072
MTND3P25	0.00302901	0.198243				LOC133874	0.035041	414.78	SCP2	0.00682137	166.182	TMEM30B	0.000844695	0.0251878
MTHFSD	0.00302942	0.198027				CENPN	0.0351177	415.688	KRTAP19-4	0.00685343	166.963	MME	0.000846487	0.0252104
KIAA1257	0.00304141	0.198568				ENG	0.0351873	416.512	LOC729826	0.00685744	167.061	COMT	0.000850808	0.0253082
APOL1	0.00304257	0.198401				C9orf95	0.0353341	418.25	GLT8D2	0.0068777	167.555	CSNK1G3	0.0008569	0.0254583
ACSM1	0.00304325	0.198204				LARS2	0.0353774	418.762	LY86	0.00688063	167.626	CDH23	0.000857302	0.0254392
RNASEH1	0.00304749	0.198239				LOC646554	0.0355626	420.955	TEAD2	0.00689262	167.918	EEF2	0.000857861	0.0254248
NOTCH3	0.00304805	0.198034				LOC730024	0.0356928	422.495	LOC390282	0.00689327	167.934	ACP6	0.000859399	0.0254395
ZNF812P	0.00305014	0.197929				HIST1H2BJ	0.0357692	423.4	PRICKLE1	0.00689483	167.972	RPS4X	0.000859541	0.0254128
AL390728.4	0.00305503	0.198007				LOC730328	0.0357778	423.502	OLFML2B	0.00690454	168.208	ZNF823	0.000862842	0.0254795
POC1B-AS1	0.00306278	0.198269				RASSF6	0.0357961	423.718	CCDC28B	0.00691634	168.496	GAB3	0.000863317	0.0254626
AL390718.1	0.00306396	0.198105				LOC284293	0.035883	424.748	ANXA6	0.00691943	168.571	FGD1	0.000863331	0.0254322
CPSF3	0.00306794	0.198123				GPR110	0.0359518	425.561	MUTED	0.00693492	168.949	HNRNPH2	0.000867608	0.0255274
AC004147.2	0.0030705	0.198049				GYPA	0.0359705	425.782	ZBED5	0.00695084	169.336	LEPRE1	0.000867848	0.0255036
THUMPD3-AS1	0.00307914	0.198367				LOC143543	0.0359839	425.942	LOC650914	0.00697156	169.841	SFRS3	0.000870941	0.0255637
ADAMTS3	0.00309274	0.199003				MFNG	0.0360217	426.389	ATE1	0.00697456	169.914	NR2F1	0.000872382	0.0255752
AC020931.1	0.00309327	0.198798				CLNS1A	0.0360449	426.664	EIF3D	0.00699155	170.328	KIAA0746	0.000875347	0.0256313
SPIN3	0.00310008	0.198997				LOC648966	0.0361917	428.402	IFIT1	0.00699776	170.479	LOC202051	0.000877698	0.0256692
DUSP2	0.00310033	0.198775				ATP7B	0.0361993	428.491	ZNF545	0.00705067	171.769	TMEM159	0.000879913	0.0257032
C5orf49	0.00312491	0.20011				CLTA	0.0362435	429.014	TFCP2L1	0.00705949	171.983	COMMD6	0.000880469	0.0256886
ZGLP1	0.0031256	0.199915				RPP25	0.0362485	429.073	RALGPS2	0.00706161	172.035	RPS13	0.00088253	0.0257179
PTGIS	0.0031269	0.199759				LOC642153	0.0363701	430.513	TYSND1	0.00706956	172.229	COMMD10	0.000898222	0.026144
PAG1	0.00312827	0.199608				ZZEF1	0.0364572	431.544	PIM2	0.00707254	172.301	ARRDC5	0.000900593	0.0261817
PPFIA2	0.00313595	0.19986				ORC6L	0.0364829	431.848	CLEC1A	0.00709993	172.968	WEE1	0.0009012	0.0261681
SEL1L3	0.00313704	0.199692				MAP4	0.0364884	431.913	OR51I1	0.00710283	173.039	RMND1	0.000902625	0.0261783
GATA3-AS1	0.00313836	0.199538				SCML4	0.0364989	432.038	LOC645682	0.00711636	173.369	ELAVL4	0.000905786	0.0262387
ANGEL2	0.00316078	0.200725				LOC645600	0.0365506	432.649	ANXA5	0.00711636	173.369	UTP14C	0.000907544	0.0262584
ACSM6	0.00316745	0.200909				AAK1	0.0367055	434.483	STC2	0.00712211	173.509	RGS4	0.000908556	0.0262565
SNORD83A	0.003168	0.200706				LOC644569	0.0367063	434.492	LOC653888	0.00712429	173.562	B9D2	0.000910643	0.0262856
MEIKIN	0.00317559	0.200949				FHOD1	0.0367068	434.499	KCNMB4	0.00712629	173.611	BOC	0.00091165	0.0262836
AK3	0.00317901	0.200928				LOC648438	0.0367313	434.788	COL5A1	0.00712661	173.619	SLC47A1	0.000912082	0.026265
STAG1	0.00318452	0.201038				KCNF1	0.0367501	435.011	SIRPA	0.00714495	174.065	PAPSS2	0.000913178	0.0262655
SPON1	0.0031909	0.201204				DNAJC15	0.0369249	437.08	TSPAN4	0.00716137	174.465	CHP	0.000914313	0.0262671
MAPK8IP3	0.00319338	0.201123				ZNF238	0.036925	437.081	CHAC2	0.0071643	174.537	LOC649722	0.000914771	0.0262493
RNU6-921P	0.00320039	0.201327				ASPN	0.0369331	437.177	CACNB2	0.00718686	175.086	RAB40C	0.000914935	0.0262231
PHB	0.00320175	0.201176				ZNF497	0.036943	437.295	NFKBIL2	0.00719905	175.383	TGFBI	0.000914989	0.0261938
LTBP2	0.00320426	0.201097				LOC648963	0.0369862	437.806	SLC2A14	0.00722084	175.914	MFHAS1	0.000920375	0.0263171
TMED10	0.00320565	0.200949				SMN1	0.036994	437.898	ACSBG1	0.00722261	175.957	FBXO10	0.000922194	0.0263382
RUSC1-AS1	0.00320792	0.200855				LOC387758	0.037141	439.638	LOC650418	0.00722308	175.969	SNX1	0.0009226	0.026319
LINC00967	0.00320851	0.200658				CHRAC1	0.0372289	440.678	IFI6	0.00722492	176.013	LOC645073	0.000924884	0.0263532
TBC1D29	0.00320892	0.200449				LY96	0.03725	440.928	LOC643677	0.00724936	176.609	SLC11A1	0.000924922	0.0263235
AL354877.1	0.00321471	0.200576				MGC19604	0.0373175	441.727	LOC646296	0.00725485	176.743	UHRF1	0.000924934	0.0262932
AC093752.1	0.00321728	0.200503				OR7C1	0.0374157	442.889	LIPE	0.00728609	177.504	RAB15	0.000926741	0.0263138
TMEM215	0.00322279	0.200612				IL17RE	0.0374191	442.93	LOC645307	0.00732926	178.555	ATP5F1	0.000930306	0.0263843
SIGMAR1	0.00323532	0.201158				ABAT	0.0374755	443.598	B3GALT5	0.00733627	178.726	ECM1	0.000930818	0.0263681
BBS9	0.00323836	0.201113				LOC649800	0.0375553	444.542	ST3GAL6	0.00734139	178.851	LGALS1	0.000933044	0.0264005
ZBED5	0.00323966	0.20096				TMEM68	0.0375996	445.067	LINGO2	0.00735137	179.094	KRTCAP3	0.000933801	0.0263913
AC006128.1	0.00324115	0.20082				HSPA2	0.0376565	445.74	IL1R1	0.00739169	180.076	SF3A1	0.000935125	0.0263981
KIRREL1-IT1	0.00324356	0.200737				LOC390507	0.0376588	445.768	LOC643416	0.00739931	180.262	BCL2L13	0.000935563	0.0263799
SLC23A2	0.00324729	0.200735				LOC647417	0.0377894	447.313	NLRP7	0.00740941	180.508	DFNB31	0.000940932	0.0265006
AC007559.1	0.00325061	0.200708				FLJ43987	0.0377957	447.388	RNF185	0.00742724	180.942	ARFIP1	0.000941233	0.0264784
C1orf159	0.00325996	0.201053				LOC651612	0.0377985	447.42	GCUD2	0.00744287	181.323	C6orf203	0.000942077	0.0264716
RNU6-1304P	0.00326463	0.20111				KIAA0753	0.0378601	448.15	MAPK10	0.00744426	181.357	PTPRU	0.000942596	0.0264557
AL353807.4	0.0032672	0.201036				BCAS3	0.0379809	449.58	DGKD	0.0074483	181.455	MMD	0.000944202	0.0264703
NUP188	0.00327078	0.201025				KRTAP4-8	0.037992	449.711	GARS	0.00745701	181.668	RNASEL	0.00094477	0.0264557
MAT2B	0.00327232	0.200889				C5AR1	0.0380278	450.135	CYP3A5	0.00746235	181.798	NDUFA1	0.000945555	0.0264473
KLK6	0.00327313	0.200708				ORM2	0.0382909	453.25	RPS9	0.00748812	182.425	B3GALNT2	0.000945626	0.026419
AL390198.1	0.00327556	0.200627				FAM53B	0.0383094	453.468	GIMAP4	0.0074915	182.508	ZNF277	0.000946656	0.0264174
ACMSD	0.00329536	0.201609				LOC648895	0.0384127	454.692	EBP	0.00750113	182.742	FAM20C	0.000949608	0.0264695
CATSPER2	0.00329927	0.201618				FNBP1L	0.0384157	454.727	CD99	0.00751516	183.084	CYB5D2	0.000955287	0.0265974
MIR4435-1	0.00330431	0.201695				LOC144678	0.0384306	454.903	REEP2	0.0075552	184.06	ASB9	0.000956381	0.0265974
SH2D2A	0.00330757	0.201664				KIF23	0.0384744	455.421	FREM1	0.00758455	184.775	LOC728481	0.000956631	0.0265741
HAUS3	0.00330801	0.201461				CEP250	0.0384771	455.454	LOC651898	0.0075866	184.825	MT1G	0.000962614	0.0267098
TTC14	0.00331849	0.201869				PRELID1	0.0385933	456.829	APOBEC2	0.0076206	185.653	DDX39	0.000963967	0.0267169
AL109811.1	0.00332184	0.201843				C15orf40	0.0386274	457.233	TCTEX1D2	0.00762267	185.704	SLC7A5	0.000964378	0.0266979
AL022328.3	0.00332321	0.201698				CTSE	0.0386808	457.864	EDG3	0.00763341	185.965	C5orf15	0.000965337	0.0266941
NPM1P18	0.00332547	0.201606				LOC400927	0.0386847	457.911	PLEKHN1	0.0076429	186.196	FHIT	0.000967609	0.0267266
TEAD4	0.00332665	0.201449				LOC401351	0.0386854	457.92	RTN2	0.00766111	186.64	LOC649049	0.000971448	0.0268023
SEC23A	0.00333278	0.201592				GPR19	0.0387668	458.883	MCM4	0.0076834	187.183	LOC643310	0.000972513	0.0268013
FAM117B	0.00333459	0.201473				HOXD4	0.0388594	459.978	EFTUD2	0.00768404	187.199	KIAA0415	0.000973697	0.0268036
IFT122	0.00333559	0.201306				GATA2	0.0388699	460.103	HS6ST3	0.00768456	187.211	C9orf140	0.000980577	0.0269626
AC016382.1	0.00333778	0.201211				HUS1B	0.0389689	461.275	BTBD16	0.00769479	187.46	DEPDC1B	0.000985064	0.0270554
RPL24P4	0.00334199	0.201238				OTOP3	0.0390255	461.945	GRID2	0.00770443	187.695	RGS20	0.000985762	0.0270441
RGMA	0.00334454	0.201165				PFDN5	0.0390327	462.03	FNBP1	0.00770836	187.791	TMEM66	0.000986666	0.0270384
ST3GAL5	0.00334536	0.200988				ZAK	0.039463	467.124	ANKRD20A3	0.00770937	187.816	NDUFB3	0.000988039	0.0270456
ZNF250	0.00335446	0.201309				KSR1	0.0395754	468.454	MAD2L2	0.00772077	188.093	NAT10	0.000989369	0.0270516
TMEM61	0.00335478	0.201103				ABL1	0.0395788	468.495	ZNF597	0.0077387	188.53	NAGS	0.000989471	0.0270241
AC096564.2	0.00336433	0.201449				GUF1	0.0396567	469.417	SLC4A9	0.00774115	188.59	POU3F1	0.000989643	0.0269985
IGF2R	0.00337682	0.201971				DDX19B	0.0397074	470.016	HP1BP3	0.00777277	189.36	LOC643047	0.000992876	0.0270564
ADAMTS18	0.00338744	0.202379				NEK2	0.0397435	470.444	PFTK1	0.00779097	189.804	RP2	0.000993625	0.0270466
ESD	0.00338758	0.202162				CCR6	0.0397652	470.701	MT1E	0.0078283	190.713	METT5D1	0.000995598	0.0270701
INTS5	0.00339565	0.202418				LOC389722	0.0397691	470.746	ADAM30	0.00786531	191.615	PIP3-E	0.00099987	0.0271559
AC069542.1	0.0034045	0.202719				OPRL1	0.0398364	471.544	LOC648089	0.007869	191.705	SOCS1	0.00100013	0.0271327
TCHH	0.00341174	0.202924				CDKL1	0.0399157	472.482	RSRC1	0.00788624	192.125	RPL35A	0.00100478	0.0272286
AL645608.3	0.00342998	0.203783				PLA2G4F	0.039918	472.509	ZNF546	0.00788675	192.137	CH25H	0.00100507	0.0272061
RNU6-762P	0.00343441	0.20382				LOC441018	0.0399256	472.599	PIK3CG	0.00789706	192.388	LOC647436	0.00101052	0.0273233
EIF4A3	0.00343892	0.203861				ACHE	0.0399689	473.112	SLC39A8	0.00790682	192.626	LOC651711	0.0010117	0.0273248
MIR4453HG	0.003439	0.20364				HPCAL4	0.0401882	475.708	PLCL2	0.00791314	192.78	DUOXA1	0.00102317	0.0276042
DDR2	0.00344709	0.203893				CAPN5	0.0401976	475.819	TRIM5	0.00793263	193.255	MARVELD2	0.0010244	0.0276067
AL390294.1	0.0034594	0.204395				SCP2	0.0402418	476.342	DALRD3	0.0079355	193.325	TIAM2	0.00102613	0.0276227
CYP4Z2P	0.0034665	0.204588				CRSP3	0.0402863	476.869	MTE	0.00796597	194.067	ELOVL6	0.00102617	0.0275933
AC026741.1	0.00346659	0.204368				PSD2	0.0403369	477.468	ITGA1	0.00797367	194.255	TCF19	0.00102722	0.0275911
POLA2	0.00347633	0.204717				AQP4	0.0404361	478.642	RNASEL	0.00797614	194.315	C6orf192	0.00102787	0.0275783
AC025165.4	0.00347856	0.204623				LOC644086	0.0404685	479.026	PVRL1	0.0079821	194.46	C14orf50	0.00102869	0.0275698
AC010618.2	0.00347858	0.204399				BCOR	0.0404981	479.376	PRDM1	0.0080078	195.086	SPINK4	0.00102883	0.0275431
AC079741.1	0.00348564	0.204589				AMPH	0.0406385	481.038	GAB3	0.00800869	195.108	C1R	0.00103096	0.02757
ARGLU1	0.0034881	0.204509				GRK7	0.0407217	482.023	MICAL1	0.00802458	195.495	NUAK1	0.00103413	0.0276244
AL928970.1	0.00350062	0.205018				FBXL21	0.0408311	483.318	LOC649999	0.00802554	195.518	PCOLCE	0.00104492	0.027882
TMC7	0.00353203	0.206632				FDX1	0.0408578	483.634	LOC642656	0.00806069	196.375	GLT8D2	0.00105039	0.0279973
OR8X1P	0.00353247	0.206431				FAM3B	0.0408914	484.031	BMF	0.00807425	196.705	IDH1	0.00105449	0.028076
SMIM11A	0.00353309	0.206242				RGS12	0.0409461	484.679	MAFA	0.00808211	196.896	PPARG	0.00105597	0.0280845
C1orf226	0.00354191	0.206532				LOC651675	0.0409815	485.098	COL18A1	0.0080903	197.096	COG2	0.00105712	0.0280845
SLC39A14	0.00354297	0.206368				ZNHIT2	0.0412123	487.83	OR4F4	0.00814379	198.399	ELP3	0.00105723	0.0280569
AC120498.9	0.00354381	0.206193				CCDC62	0.0412716	488.532	SOCS1	0.00815479	198.667	SLIT3	0.00105879	0.0280677
AC002540.1	0.00354452	0.20601				ITM2B	0.0414317	490.427	TNFRSF4	0.00816968	199.03	OR2B2	0.00106471	0.028194
LINC00539	0.00354531	0.205832				SYT16	0.0414572	490.729	APP	0.00817942	199.267	CSF3R	0.00106854	0.0282646
AC104170.2	0.00354583	0.205639				C14orf73	0.0415409	491.72	STX5	0.00821482	200.129	NDUFAF1	0.00106878	0.0282402
AL109935.2	0.00354829	0.205558				KREMEN2	0.0415572	491.913	LOC440104	0.00822609	200.404	PKN3	0.00107079	0.0282628
LINC00838	0.00355066	0.205473				RFX5	0.0416592	493.12	PVRL3	0.00822899	200.475	BRI3	0.00107153	0.0282516
AC004908.3	0.00355871	0.205717				PIGL	0.0417329	493.992	LOC643006	0.00823164	200.539	IFI30	0.0010718	0.0282283
FNDC9	0.00356152	0.205657				PDHA1	0.0417342	494.008	SLC35F3	0.00824617	200.893	ARL14	0.00107234	0.028212
AC132219.2	0.00356179	0.20545				LOC340529	0.0417644	494.366	AP1S1	0.00826051	201.243	FCHO2	0.00107236	0.0281822
MIR3653	0.00356629	0.205488				WFS1	0.0417942	494.718	OLFM4	0.00832179	202.735	FANK1	0.00107686	0.0282698
LINC02175	0.0035773	0.205901				C6orf64	0.0418752	495.677	SAMSN1	0.00835417	203.524	LOC728919	0.00108212	0.0283774
ATXN7L2	0.00357977	0.205821				PHOSPHO1	0.041941	496.456	SERPINH1	0.00835425	203.526	LOC641849	0.00109237	0.0286154
AC008763.3	0.00359155	0.206277				PLEC1	0.0419492	496.553	SH3MD4	0.00836443	203.774	PIGB	0.00109442	0.0286383
KPNA2	0.00359614	0.206319				LOC649318	0.0420433	497.667	TBXA2R	0.00836496	203.787	IL4I1	0.00109584	0.0286446
CNN3	0.00360571	0.206646				SPRR2G	0.0421338	498.738	SELM	0.00838786	204.345	TMEM199	0.00109813	0.0286738
LINC00222	0.00360893	0.206609				DKK3	0.0421803	499.288	FLJ33706	0.00839639	204.553	USP4	0.00109988	0.0286888
AC013451.1	0.0036117	0.206547				LOC644838	0.0422092	499.63	DNAJC19	0.00840337	204.723	RNASE4	0.0011058	0.0288124
RPL32P34	0.00362146	0.206883				PRPF8	0.0422249	499.816	MPP1	0.00840821	204.841	ZNF280A	0.00110782	0.0288341
AC107982.2	0.00364311	0.207898				FMNL1	0.0423241	500.99	PALLD	0.00841469	204.999	SLC23A2	0.00110855	0.0288222
LINC01788	0.00364731	0.207916				LOC401101	0.0424233	502.165	MGC42630	0.00842077	205.147	FOXRED2	0.00110901	0.0288035
AC010319.4	0.0036578	0.208292				B3GALNT1	0.0424305	502.25	TBC1D15	0.00844123	205.645	KBTBD6	0.00111073	0.0288174
IPO5P1	0.00365882	0.208128				LOC440829	0.0425196	503.304	LOC347549	0.00844553	205.75	LOC651202	0.00111102	0.0287944
SRP54	0.0036722	0.208667				CC2D1A	0.0425733	503.941	NDUFA7	0.00847855	206.554	KIAA0141	0.00111242	0.0287999
ZBTB17	0.00367264	0.208471				SLC11A1	0.0425835	504.061	CXCL6	0.00848947	206.82	DAGLA	0.00111632	0.0288702
DCTN1	0.00367859	0.208587				PLAA	0.0426213	504.509	C6orf85	0.00849489	206.952	TLR6	0.00111668	0.0288489
SRGAP3-AS4	0.00368049	0.208474				FANK1	0.0426304	504.616	HIST2H3C	0.0084963	206.987	SETBP1	0.00111717	0.028831
GPHN	0.00368377	0.208439				IL6	0.0426928	505.355	HIGD2A	0.00851945	207.551	LOC648149	0.00112038	0.0288834
AC005336.2	0.00369142	0.208651				BTBD3	0.0427046	505.494	TIAF1	0.00854555	208.187	VASH1	0.00112101	0.0288689
AC005726.1	0.00369882	0.208849				RPL27A	0.0427363	505.869	GJB4	0.00856709	208.711	TRAPPC2L	0.00112113	0.0288416
SSC4D	0.00370012	0.208702				GLE1L	0.0427481	506.009	LOC646439	0.00860007	209.515	FAHD1	0.00112679	0.0289567
PRR14	0.00371642	0.2094				LOC644824	0.0427596	506.145	LOC732416	0.00862296	210.072	LOC650200	0.00112684	0.0289274
DSTYK	0.00371943	0.209349				CASP1	0.0427815	506.404	F2RL3	0.00862814	210.199	STARD13	0.00112964	0.0289688
SLC44A3-AS1	0.00372412	0.209393				EPM2AIP1	0.0429295	508.157	PTPN7	0.00863428	210.348	SIRPG	0.00113051	0.0289607
AC011816.2	0.00372703	0.209336				TMC4	0.0429876	508.844	MC1R	0.00863503	210.367	LMCD1	0.00113435	0.0290285
TRBJ2-1	0.00373038	0.209304				BUB1	0.0430366	509.424	CDCA1	0.0086426	210.551	TNFRSF18	0.00113543	0.0290255
MAN1B1	0.00373326	0.209247				NDFIP2	0.0430655	509.766	FAM19A4	0.00865974	210.969	HMGB2	0.00113659	0.0290247
SPANXD	0.0037428	0.209561				LOC283104	0.0431799	511.12	SH2B3	0.00866406	211.074	FYCO1	0.00114364	0.0291743
OVGP1	0.00374849	0.209661				LOC729466	0.0432385	511.815	DDX39	0.00867303	211.292	CYB5A	0.00114735	0.0292383
MIR4324	0.00375326	0.209708				NWD1	0.0433363	512.971	FHOD1	0.00871928	212.419	LOC648364	0.00115185	0.0293222
ZNF223	0.0037546	0.209564				TFAP2A	0.043527	515.229	RGS4	0.00873446	212.789	PTPN5	0.001154	0.0293464
AL442128.2	0.00376097	0.2097				AMPD1	0.0435439	515.43	LOC391811	0.00873602	212.827	BARHL2	0.00115711	0.0293948
AC006077.2	0.00378645	0.210901				LARP5	0.0435798	515.854	LOC650363	0.00874006	212.925	TARS	0.00116318	0.0295181
AATBC	0.00379174	0.210976				C9orf61	0.0437246	517.568	BCAS1	0.0087455	213.058	LOC136143	0.00116324	0.029489
TRIM52	0.00381441	0.212017				SCAMP1	0.0438284	518.796	CLEC7A	0.00874969	213.16	IL24	0.00116432	0.0294856
AC018665.1	0.00382581	0.21243				LOC441208	0.0438743	519.34	DNMBP	0.0087547	213.282	HEXIM1	0.00116589	0.0294947
AC103760.1	0.00383241	0.212575				BAAT	0.0438805	519.413	GPR61	0.00876059	213.426	LOC651169	0.00116781	0.0295126
LINC01359	0.00385454	0.213581				ACO1	0.0438911	519.538	KISS1	0.0087645	213.521	DEGS2	0.00117651	0.0297016
AC011411.1	0.00385454	0.21336				CNO	0.0439136	519.805	AK1	0.00877528	213.783	MCCC2	0.00117873	0.029727
DSTN	0.00385567	0.213202				HIST2H2BF	0.043935	520.059	ENTPD3	0.00877672	213.818	SLC28A3	0.00117932	0.0297112
AC079322.1	0.00386754	0.213638				RANGNRF	0.044008	520.923	SLC1A4	0.00878075	213.917	NR2F6	0.00118183	0.0297437
ABT1	0.00386843	0.213467				SOD2	0.044013	520.982	SH3PXD2B	0.0087817	213.94	SERTAD4	0.00118471	0.0297853
CDK4	0.00387015	0.213341				GPR160	0.0440212	521.078	P76	0.00878247	213.958	FAM84B	0.0011868	0.0298071
PPP2CB	0.00387162	0.213202				ALPL	0.0440287	521.167	MAPKAP1	0.00878576	214.039	PROK2	0.00118765	0.0297976
TIMM21	0.00387461	0.213147				C14orf145	0.0441526	522.634	YAF2	0.00882635	215.028	OTUD4	0.00119294	0.0298996
AL162171.1	0.00387808	0.213119				PEMT	0.0442003	523.199	GPR148	0.00885259	215.667	GAS6	0.00119496	0.0299194
ZNF32-AS2	0.00387854	0.212925				FOXQ1	0.0442022	523.221	ARHGAP22	0.00887054	216.104	TRIO	0.00119528	0.0298968
AC080013.6	0.00388313	0.212959				GHSR	0.0442123	523.341	GBA	0.00889094	216.601	SASH1	0.0011959	0.0298815
ATP5MC2P1	0.00389384	0.213328				MME	0.0442949	524.318	SFTPA1B	0.00889188	216.624	CCNE2	0.00120111	0.029981
ACOXL	0.00389717	0.213291				SQLE	0.044322	524.639	CUL3	0.00894266	217.861	LOC391356	0.00121036	0.030181
AC006210.1	0.00389789	0.213113				LOC653855	0.0443424	524.881	HK3	0.00895043	218.05	FAM83B	0.0012153	0.0302732
AL049775.1	0.0038983	0.212918				ASXL2	0.0443794	525.319	LOC653680	0.00895128	218.071	DNMT1	0.00121954	0.0303478
ZNF613	0.00389962	0.212772				LPHN2	0.0443961	525.516	TNFRSF19	0.00896063	218.299	CAMK2N2	0.00122082	0.0303485
PAQR6	0.00390809	0.213017				FOXA1	0.0446707	528.768	PIK3AP1	0.0089667	218.447	LOC643949	0.00122159	0.0303368
STK11	0.00391056	0.212934				PIK3R2	0.0448483	530.869	TIGD6	0.00897634	218.682	RPL7A	0.00122228	0.0303229
ESYT2	0.00391085	0.212734				LOC653784	0.0449139	531.645	RPL12	0.00900641	219.414	C17orf47	0.00122851	0.0304466
IKBKB	0.00392204	0.213126				TFCP2L1	0.0449272	531.803	RPS3	0.00901364	219.59	CHN2	0.00122922	0.0304331
AC096586.2	0.00392642	0.213147				PARP3	0.0450201	532.903	C6orf163	0.00901413	219.602	TBC1D16	0.00123548	0.030557
AC004967.1	0.00393453	0.21337				MT1G	0.0450385	533.121	LOC728081	0.00902275	219.812	MYH4	0.00123724	0.0305697
AC005863.1	0.00395368	0.214192				GRK4	0.045039	533.127	TLR8	0.00902861	219.955	WARS2	0.00123825	0.0305635
HIST1H3F	0.00395664	0.214135				LST1	0.0450429	533.172	HPN	0.00904459	220.344	RPL34	0.00124006	0.0305773
TRAFD1	0.00395837	0.214012				CTAGE5	0.0451499	534.439	SLC9A3R2	0.00904948	220.464	DEFB119	0.00124097	0.0305687
STAP2	0.00396975	0.21441				BSG	0.0451683	534.657	TMEM169	0.0091039	221.789	MRFAP1L1	0.00124259	0.0305776
FXR1	0.0039702	0.214219				AVPR1B	0.0451776	534.767	TOP3A	0.00910847	221.901	SELT	0.00124881	0.0306998
KRTAP3-3	0.00398222	0.214651				AP1S1	0.0453784	537.144	SERPINE2	0.00912574	222.321	CHST7	0.00124908	0.0306755
ZNF165	0.00398794	0.214742				C5orf37	0.04538	537.163	RRAGC	0.00914986	222.909	PLB1	0.00125529	0.030797
MAGOH	0.00398924	0.214596				INPP4A	0.0453853	537.226	CASC5	0.00915512	223.037	CDC42SE2	0.00125649	0.0307953
DUXAP2	0.00399154	0.214504				LOC440160	0.0453949	537.339	C1QA	0.00917063	223.415	NOL14	0.00125653	0.0307655
KCNJ15	0.00399468	0.214457				LOC646280	0.0454436	537.915	PLCG1	0.00917506	223.523	PSD4	0.00125763	0.0307613
RIOK2	0.0039958	0.214302				LOC401074	0.0455959	539.718	ANKRD29	0.00917758	223.584	TMEM134	0.00125791	0.0307375
PPP1R26-AS1	0.00399822	0.214217				TESK1	0.045618	539.98	LOC642155	0.00918566	223.781	CCL11	0.00125793	0.030707
AIMP2	0.00399959	0.214076				RDH12	0.0456356	540.189	SLC44A3	0.00918884	223.858	SS18	0.0012633	0.0308072
AC253536.6	0.00400175	0.213977				SERPINA4	0.0457638	541.706	LCOR	0.00919066	223.903	PDE1A	0.00126627	0.0308488
HSH2D	0.00400298	0.21383				LOC649130	0.0457988	542.121	LOC644789	0.00919875	224.1	EGLN3	0.00126688	0.0308329
PAX6	0.00401512	0.214264				FLJ11286	0.0459034	543.359	COMMD1	0.00920247	224.191	PTK6	0.00126817	0.0308336
AGR2	0.00401627	0.214112				LOC648476	0.0459855	544.331	LOC645781	0.00920421	224.233	STAU2	0.00126919	0.0308276
HPSE	0.00401708	0.213942				LINGO2	0.0460118	544.641	SFRP2	0.0092143	224.479	COL8A2	0.00127093	0.0308391
AP002414.2	0.00401882	0.213821				FAM120B	0.0460265	544.815	KLHL3	0.00921518	224.5	RPL37	0.0012746	0.0308973
CUZD1	0.004019	0.213618				LOC651189	0.0460475	545.065	SCNM1	0.00922504	224.74	LOC402694	0.00127462	0.030867
POGLUT1	0.00402404	0.213674				ZNF710	0.0460714	545.348	LOC643950	0.00924111	225.132	PIP5K1B	0.00127928	0.0309492
RF00019	0.00402525	0.213526				BDNF	0.046252	547.484	GREM1	0.0092484	225.31	RNF128	0.00128021	0.0309409
MIR7851	0.00403745	0.213961				C14orf152	0.0463572	548.731	VAV3	0.0092513	225.38	VAV3	0.00128174	0.0309472
EHD4-AS1	0.00403828	0.213793				MOBKL2A	0.0463791	548.989	LYZL6	0.00926223	225.646	SPTLC2	0.00128442	0.0309813
AC007537.1	0.00404113	0.213732				KLHL14	0.046516	550.61	LOC644963	0.00926676	225.757	SKAP1	0.00128462	0.0309553
ZSCAN5DP	0.00405186	0.214088				FABP6	0.0465635	551.172	TGFBI	0.00928134	226.112	TBCD	0.00128485	0.0309304
AL158835.1	0.00407605	0.215153				LOC652585	0.0466941	552.718	BPY2	0.00929268	226.388	LOC728473	0.00128699	0.0309513
AL355340.1	0.00408514	0.215421				LOC653506	0.0467472	553.347	LOC652534	0.00929428	226.427	C10orf33	0.00129101	0.0310174
RAD9A	0.00409279	0.215611				LOC649591	0.0467491	553.369	IFITM2	0.00930108	226.593	CIRBP	0.00129772	0.0311479
PSMA6P3	0.00409669	0.215604				CD207	0.0467709	553.628	EGR2	0.00930116	226.595	ANLN	0.00130135	0.0312043
TM4SF19	0.0040967	0.215393				LRP5L	0.046777	553.7	SRPK2	0.00931129	226.842	STX2	0.00130195	0.031188
LEUTX	0.00411217	0.215994				NRP2	0.0468769	554.882	TNF	0.00931242	226.869	LOC643870	0.00130252	0.031171
TP53INP1	0.00411278	0.215814				C6orf194	0.0468815	554.936	FKBP5	0.00932579	227.195	MRPL38	0.00131263	0.031382
TMEM198B	0.00411829	0.215891				PKM2	0.046931	555.522	C12orf65	0.00933138	227.331	RASSF5	0.00131543	0.0314182
AC012617.1	0.00413163	0.216379				CYB5R3	0.046998	556.315	STAB1	0.0093343	227.402	TEAD2	0.0013196	0.0314869
GEMIN7-AS1	0.0041355	0.216369				LOC148709	0.047044	556.86	ARFGAP3	0.00935076	227.803	SERAC1	0.00132122	0.0314946
EIF5AP3	0.00414885	0.216856				LOC651609	0.0472256	559.009	ZBTB7A	0.00936877	228.242	ATP5O	0.00132226	0.0314888
KIF1B	0.00414936	0.21667				C4orf31	0.0473005	559.896	BRMS1	0.0093812	228.545	UBE2D2	0.0013281	0.0315967
AC141930.1	0.00415257	0.216626				PPIA	0.0473179	560.102	CD79A	0.00939201	228.808	CREB5	0.00133161	0.0316493
SH2D1B	0.00417042	0.217346				HSPA12A	0.0474448	561.604	DNAJB11	0.0093944	228.866	SLC7A7	0.00133206	0.0316293
ZNF521	0.00417218	0.217226				HAK	0.0475342	562.663	MFHAS1	0.0093957	228.898	MAD2L2	0.00133277	0.0316153
AL772337.3	0.00417509	0.217165				RB1CC1	0.0475567	562.929	MSX2	0.00941022	229.252	ATP5G2	0.00133394	0.0316124
AL162231.2	0.00418477	0.217458				LOC650999	0.0476979	564.6	C11orf1	0.00942106	229.516	LAIR2	0.00133427	0.0315895
RPS26P42	0.00419212	0.217628				C13orf33	0.0477205	564.868	ARHGEF10	0.009426	229.636	ZDHHC5	0.00133434	0.0315604
AC009961.2	0.00419408	0.217518				MBOAT1	0.0477784	565.553	ID1	0.00943645	229.891	LOC731049	0.00133463	0.0315367
AL136531.3	0.00419985	0.217607				IL4R	0.0477937	565.735	LOC730077	0.00944167	230.018	MRPL18	0.00133625	0.0315443
LINC01179	0.00421821	0.218346				LOC641950	0.0478412	566.296	PKMYT1	0.00944927	230.203	CHRNA1	0.00134218	0.0316536
AC004877.2	0.00421866	0.218159				CXCL9	0.0479117	567.131	NUBPL	0.00945227	230.276	CD36	0.00135538	0.031934
YARS	0.00422024	0.218029				IL28A	0.0479462	567.539	LOC651149	0.00947207	230.759	SMO	0.00135736	0.0319497
AC023575.1	0.00422799	0.218219				AZU1	0.0480216	568.431	C1orf25	0.00949888	231.412	PPP2R5B	0.00136126	0.0320106
OLA1P3	0.00423645	0.218445				PIK3C2B	0.0480835	569.165	PCDHGC3	0.00950714	231.613	SLC25A22	0.00136152	0.031986
HIST4H4	0.00424379	0.218612				LOC339782	0.0481015	569.378	C9orf25	0.00952891	232.143	SH3D19	0.00136292	0.0319879
AC111149.1	0.00424976	0.218709				G3BP2	0.04816	570.07	LOC647474	0.00953448	232.279	CYP26B1	0.00136376	0.0319768
AC026765.2	0.00425479	0.218758				NDUFB10	0.0482487	571.12	TRIO	0.00953893	232.387	MGST1	0.00136421	0.0319566
SFTA1P	0.00425816	0.218721				FLJ33996	0.0482621	571.279	LOC653238	0.00954601	232.56	TAF13	0.00136725	0.0319971
AC004148.2	0.00425988	0.218599				IL5RA	0.0482814	571.506	CTRC	0.00954606	232.561	LRP11	0.00136887	0.0320042
AC010542.5	0.00426586	0.218696				MSI2	0.0483783	572.654	SLC3A2	0.00955496	232.778	DHX15	0.00136972	0.0319934
FAM118A	0.00427107	0.218753				LOC649679	0.0484131	573.066	C13orf15	0.00957306	233.219	LOC642989	0.00137133	0.0320003
SLC39A8	0.00429381	0.219708				IL23A	0.0484528	573.536	SDC3	0.00958362	233.476	VNN2	0.00137565	0.0320703
RNF187	0.00429471	0.219543				DUT	0.0486186	575.498	WARS	0.00958761	233.573	PAAF1	0.00137781	0.0320902
AL136526.1	0.00430895	0.220061				FGF16	0.0486579	575.964	GFRA2	0.00959468	233.746	CD2AP	0.001387	0.0322732
HAUS4	0.00431034	0.219922				ARFIP1	0.0488558	578.306	GSN	0.00959954	233.864	DUSP2	0.00139787	0.032495
FAM209B	0.004313	0.219848				LOC654165	0.0488913	578.726	RPS15	0.00960616	234.025	MYST4	0.00140169	0.0325529
RHOXF1	0.00431407	0.219693				LOC647384	0.0489399	579.301	GALK1	0.00964053	234.863	PTPN13	0.00140762	0.0326595
AC026434.2	0.0043199	0.21978				SLFN11	0.0489434	579.344	LOC648791	0.00965869	235.305	TTC19	0.00140826	0.0326432
LINC02223	0.00432737	0.219951				N-PAC	0.0489601	579.541	SLC32A1	0.00971014	236.558	HAVCR2	0.00141194	0.0326973
FMOD	0.00432902	0.219826				GSTK1	0.0491726	582.056	ZNF385D	0.00971177	236.598	C10orf12	0.0014122	0.0326725
DEXI	0.00433063	0.219699				LOC652682	0.0492514	582.989	EDG8	0.00972959	237.032	TTYH3	0.00141536	0.0327144
AC024060.1	0.00435185	0.220566				MED9	0.0493045	583.617	MT1G	0.00973407	237.141	COL16A1	0.00141672	0.0327147
SIRT6	0.00435457	0.220495				LOC391429	0.0493097	583.679	UGT2B4	0.00974658	237.446	GJB6	0.00141972	0.032753
METAP1	0.00436107	0.220616				BVES	0.049352	584.18	RAXL1	0.00976788	237.965	RPL36A	0.00142805	0.0329141
SPANXB1	0.00436267	0.220488				GPR173	0.0494967	585.892	RPL13A	0.00977462	238.129	MT2A	0.00143222	0.032979
ADAMTS7P3	0.00437586	0.220946				B4GALT2	0.0495276	586.258	NUTF2	0.00977566	238.155	C1orf91	0.00143307	0.0329673
VEGFA	0.00437702	0.220796				DACT1	0.0495916	587.015	DEFB112	0.00978268	238.326	ZNF319	0.00143914	0.0330758
AC078880.5	0.00438088	0.220783				ABCG2	0.0496483	587.687	SLCO2B1	0.00979263	238.568	RAPGEFL1	0.00143965	0.0330562
ADAMTSL5	0.00438577	0.220821				ASCC3L1	0.0498061	589.554	LOC644511	0.00981121	239.021	PRIM1	0.00144466	0.0331401
SLC7A9	0.00438683	0.220666				GLIPR1L2	0.0499577	591.349	C5orf39	0.00982498	239.356	PFDN5	0.00145115	0.0332577
AL139130.1	0.00438782	0.220509						0	KRR1	0.00983092	239.501	TUSC1	0.00145433	0.0332992
AL161447.1	0.00439065	0.220444						0	LOC651816	0.00985363	240.054	TAGAP	0.00145497	0.0332827
TCTE3	0.00439446	0.220428						0	ADAM29	0.0098545	240.075	HRSP12	0.00145505	0.0332533
FAM98C	0.00439708	0.220353						0	ZNF14	0.00986966	240.445	KIAA1688	0.00145527	0.0332271
AC134978.1	0.00439845	0.220215						0	OR1L6	0.00987672	240.617	ASF1B	0.00146392	0.0333933
AC007611.1	0.00440059	0.220116						0	ME3	0.00989885	241.156	RPS15A	0.00146417	0.0333677
TST	0.00440479	0.22012						0	PYY	0.00991197	241.475	BRWD1	0.00146619	0.0333824
AC026803.2	0.00440885	0.220117						0	C20orf103	0.00991304	241.501	LOC650695	0.00147212	0.0334862
PHGDH	0.00440982	0.21996						0	ZMYM6	0.00991393	241.523	IRS1	0.00147242	0.0334619
RPL36AP43	0.0044189	0.220208						0	ZCRB1	0.00993839	242.119	ZNF33B	0.001478	0.0335574
TTLL3	0.00441989	0.220052						0	TUBB2B	0.00994032	242.166	EEF1E1	0.00148189	0.0336142
SLC39A9	0.00442023	0.219865						0	NR2F1	0.00994126	242.189	RORA	0.00148452	0.0336427
AL645929.1	0.00442066	0.219682						0	CYR61	0.00995907	242.623	C18orf56	0.00148583	0.033641
FOXD4L1	0.0044318	0.220031						0	GJD3	0.00997268	242.954	TPM3	0.00149048	0.0337151
CYP4F26P	0.00443501	0.219985						0	LOC401898	0.00998445	243.241	SUCNR1	0.00149204	0.0337191
NRDC	0.00444499	0.220276						0	SMOC2	0.00998539	243.264	LRRC8C	0.00149544	0.0337644
AL021707.7	0.00444548	0.220097						0	OR8G2	0.00999024	243.382	LOC90826	0.00149817	0.0337948
COA5	0.00445943	0.220583						0	PDE7A	0.0100047	243.735	METRNL	0.00149893	0.0337806
SNTG1	0.00446384	0.220597						0	EIF2A	0.0100247	244.221	MPZL2	0.00149999	0.0337733
AC010132.4	0.00447096	0.220745						0	HTR3D	0.0100323	244.407	OR11L1	0.00150096	0.0337639
CTSV	0.00447786	0.220881						0	EXOSC3	0.0100378	244.54	LOC341346	0.0015046	0.0338146
PTPN14	0.00448121	0.220843						0	LOC653623	0.0100497	244.832	ACY1	0.00150629	0.0338214
TXNL1	0.00449275	0.221208						0	PHF19	0.0100552	244.965	OIP5	0.00150805	0.0338297
MYC	0.00449885	0.221305						0	DHX8	0.0100712	245.356	PRKCZ	0.00150881	0.0338157
AL731567.1	0.00450376	0.221343						0	CTNNBL1	0.0100753	245.455	CANT1	0.00151011	0.0338138
CNN2P2	0.0045081	0.221352						0	LOC643197	0.0100824	245.627	CSDE1	0.00151484	0.0338884
B9D2	0.00451358	0.221418						0	METRNL	0.0101226	246.606	LAMB2	0.00151688	0.0339029
AC080013.5	0.00452004	0.221532						0	CSF2RA	0.01013	246.788	ZNF174	0.00151691	0.0338725
AC005726.5	0.00452753	0.221696						0	PARP2	0.0101366	246.948	GPR68	0.00151928	0.0338944
P3H4	0.00453047	0.221637						0	MAT1A	0.0101545	247.383	BTBD7	0.00152243	0.0339337
STXBP5-AS1	0.00453479	0.221645						0	C15orf52	0.0101811	248.031	LOC648470	0.00152785	0.0340233
BICDL2	0.00453971	0.221683						0	SIRT5	0.010186	248.15	DEFB103A	0.00152914	0.034021
FADS2	0.00454619	0.221797						0	MGC24039	0.0101971	248.421	FAM108C1	0.00153158	0.0340441
MIR1270	0.00454749	0.221658						0	TXNDC11	0.0102081	248.691	LOC729101	0.0015317	0.0340158
TOR1B	0.00455397	0.221772						0	SAR1P3	0.0102092	248.717	CLINT1	0.00153506	0.0340594
COPS3	0.00455661	0.221699						0	RAB32	0.0102161	248.884	CNOT6	0.0015394	0.0341244
RN7SKP18	0.00455749	0.221539						0	B4GALT1	0.0102182	248.936	PLA2G7	0.00153949	0.0340955
YTHDC1	0.00457163	0.222025						0	DGKK	0.0102257	249.12	CCDC90B	0.00154673	0.0342248
THSD4	0.00458614	0.222528						0	MYO18A	0.0102309	249.245	NAT8B	0.00154861	0.0342353
SRCIN1	0.0045915	0.222586						0	DDHD2	0.0102386	249.432	MSRB3	0.00154886	0.0342098
AC005726.3	0.00460299	0.222941						0	SEC14L1	0.0102684	250.159	NRGN	0.0015502	0.0342083
AL513304.1	0.00460711	0.222938						0	FLJ10986	0.0102719	250.244	LOC651073	0.00155294	0.0342377
PNO1	0.00461373	0.223057						0	FCAR	0.0102913	250.715	DENND2D	0.00155392	0.0342283
LEFTY2	0.00461567	0.222949						0	C10orf38	0.0103001	250.932	SRPK1	0.00155458	0.034212
PRPH2	0.00461884	0.222901						0	RORA	0.0103145	251.281	RPL17	0.00155993	0.0342988
NRARP	0.00463045	0.223259						0	ACADM	0.0103359	251.803	CD14	0.00156184	0.0343097
IMPDH1	0.0046334	0.223201						0	SFT2D2	0.0103438	251.997	LOC641848	0.00156322	0.0343091
ZNF181	0.00463645	0.223146						0	DRAM	0.0103482	252.103	LOC729758	0.00156587	0.0343364
LINC01647	0.00463907	0.223072						0	LOC649738	0.010353	252.221	KLHL31	0.0015682	0.0343565
RABL2A	0.00466015	0.223884						0	LOC283412	0.0103614	252.424	TNS4	0.0015683	0.034328
SYNPO2	0.00468351	0.224804						0	IL17RE	0.0103652	252.517	LARGE	0.00156871	0.034306
AC068714.1	0.00469121	0.224972						0	KIAA0363	0.0103757	252.772	CEP170	0.00156913	0.0342845
AL499605.1	0.0046925	0.224832						0	LOC648749	0.0103988	253.336	RASSF6	0.00157167	0.0343091
AP000864.1	0.00470216	0.225093						0	PRPF19	0.0104058	253.505	RBM26	0.00158392	0.0345457
C2orf40	0.00470385	0.224973						0	ZNF595	0.0104146	253.719	C3AR1	0.00158755	0.0345938
PSMB10	0.00470611	0.22488						0	LOC648424	0.0104181	253.806	CCNG2	0.00160048	0.0348444
MMS22L	0.00471965	0.225325						0	DSN1	0.0104388	254.309	DNAJB2	0.00160664	0.0349474
ATP5MGL	0.00473699	0.225952						0	CAMK1G	0.0104441	254.438	UGT1A1	0.00160822	0.0349504
C19orf12	0.00473948	0.225869						0	ZNF474	0.010465	254.948	AK1	0.00161265	0.0350154
KPNB1	0.00474834	0.226089						0	PIP4K2B	0.0104693	255.053	CKAP2L	0.00161775	0.035095
AL022316.1	0.00475955	0.226422						0	PDGFB	0.0104721	255.122	GALNT7	0.00161784	0.0350656
GNA12	0.00476177	0.226326						0	FLJ21438	0.0104767	255.234	DPP4	0.00161796	0.0350372
TIMM8B	0.00477072	0.22655						0	IL11	0.0104896	255.548	C11orf52	0.00161978	0.0350453
ANKRD20A5P	0.00477949	0.226765						0	SPSB1	0.0105005	255.813	ITPK1	0.00162075	0.0350352
AC008406.2	0.00478256	0.226709						0	LOC641704	0.0105012	255.83	HSD3B1	0.00162169	0.0350244
CIZ1	0.00478684	0.226711						0	RBL2	0.0105243	256.394	CLGN	0.00162905	0.0351522
AC068196.1	0.00478726	0.22653						0	EIF2C3	0.0105277	256.476	IL7R	0.0016298	0.0351374
MEOX2	0.00479494	0.226694						0	ZNF418	0.0105372	256.707	PCNA	0.00163105	0.0351331
PKMP3	0.00479837	0.226655						0	PEX11B	0.010569	257.482	ADORA2A	0.0016456	0.0354153
CDC42BPA	0.0048267	0.227792						0	LOC732450	0.0105788	257.72	C1orf25	0.00164885	0.0354538
AL031705.1	0.00482732	0.227621						0	KHDRBS2	0.0106014	258.272	ZNF518A	0.00164901	0.0354261
RNU6-453P	0.0048305	0.22757						0	C9orf30	0.0106049	258.357	TRPV2	0.00164931	0.0354014
ECHDC3	0.00483212	0.227445						0	PGAP1	0.0106472	259.386	RNASET2	0.00165129	0.0354125
TNS1	0.00483869	0.227555						0	RIN3	0.01065	259.456	CD46	0.00165555	0.0354728
RNU4-78P	0.00484313	0.227563						0	PDE5A	0.0106685	259.907	CPT2	0.00165672	0.0354666
AL355353.1	0.00485799	0.228061						0	SMAD3	0.0106712	259.972	TOP1MT	0.00165698	0.0354411
CNP	0.00485825	0.227873						0	LOC653200	0.0106727	260.008	LOC728858	0.00165768	0.035425
AC007001.1	0.00487252	0.228342						0	LIG1	0.0106865	260.344	CEACAM3	0.00166215	0.0354894
REV3L	0.0048864	0.228792						0	MCM8	0.0106865	260.346	P2RX4	0.0016651	0.0355211
PVR	0.00488659	0.228601						0	CENPE	0.0106953	260.559	ICOS	0.00167218	0.0356409
AL022322.2	0.00489771	0.228921						0	LOC651581	0.0107002	260.678	IQWD1	0.00167715	0.0357158
KLHDC8B	0.00490529	0.229075						0	ANKRD13B	0.0107099	260.915	SERPINA1	0.00167774	0.0356971
LINC02416	0.00493053	0.230053						0	DYSFIP1	0.0107191	261.139	MAP1A	0.00168003	0.0357146
AC108134.1	0.00494335	0.23045						0	LOC728117	0.0107523	261.947	DMRT1	0.00168442	0.0357766
AC244100.1	0.00496015	0.231032						0	SGOL1	0.010765	262.256	CCL4L2	0.00168562	0.0357709
TCEA1P2	0.00496152	0.230894						0	GFI1	0.0107872	262.798	BUB1B	0.00168731	0.0357756
JAM3	0.00496452	0.230833						0	NPLOC4	0.0108072	263.286	FLJ22662	0.00169079	0.0358183
AC008574.1	0.00496584	0.230694						0	LRIG1	0.0108211	263.623	LOC389904	0.00169098	0.0357913
ARHGAP36	0.00497076	0.230722						0	RRAGD	0.0108215	263.633	GCUD2	0.00169712	0.0358899
SCN4B	0.00497413	0.230678						0	CAMK1	0.010825	263.719	GJB4	0.00169733	0.0358633
AC103591.3	0.00499286	0.231346						0	CDH5	0.0108391	264.062	SOX9	0.00169817	0.0358499
AC116407.3	0.00499563	0.231274						0	CENPK	0.010843	264.156	SNAP23	0.00169971	0.0358513
AL589765.1	0.00499865	0.231214						0	STON2	0.0108633	264.652	HS6ST2	0.00170786	0.0359922
AC010210.1	0.0050033	0.231229						0	LOC649971	0.0108778	265.004	FBXO25	0.00170851	0.0359747
AL137067.2	0.0050042	0.231071						0	CCDC102B	0.010908	265.74	TRIP13	0.00171286	0.0360352
CACNA2D1	0.00501054	0.231163						0	ZBTB46	0.0109106	265.804	ELOVL1	0.0017233	0.0362235
AL022315.1	0.00501137	0.231003						0	C8G	0.0109227	266.099	HIVEP2	0.00172408	0.0362088
AL662907.1	0.00501483	0.230963						0	MYO1B	0.0109251	266.156	GDPD2	0.00172447	0.0361857
ASAP1	0.00501879	0.230947						0	LMOD3	0.010926	266.18	MFSD5	0.00172463	0.0361579
FABP5P10	0.00502764	0.231155						0	TSP50	0.0109424	266.578	LOC645683	0.00172522	0.036139
UGT2B15	0.00503023	0.231075						0	RPL7L1	0.0109648	267.125	FLJ37453	0.00172886	0.0361843
VDAC2	0.00503417	0.231057						0	PDGFRB	0.0109857	267.633	NDC80	0.00172998	0.0361767
AL122035.1	0.00503508	0.230901						0	FLJ22662	0.0110031	268.058	THOP1	0.00173006	0.0361472
P4HA2	0.00504051	0.230952						0	MYCBP	0.0110085	268.188	UBA7	0.00173422	0.036203
AC012464.3	0.00505045	0.23121						0	NCAPG	0.0110351	268.838	TYSND1	0.00173898	0.0362714
RNU6-819P	0.00505315	0.231135						0	IMPA2	0.0110518	269.244	ACADSB	0.0017472	0.0364117
PCGF3	0.00506323	0.231398						0	LOC440030	0.0110614	269.477	MYL9	0.00174955	0.0364294
RPS27AP13	0.00506505	0.231284						0	PSRC1	0.0110725	269.748	SMAD5	0.00175455	0.0365023
MIR548H3	0.00506555	0.231109						0	MGC34761	0.0110906	270.189	BUD31	0.00175511	0.0364829
CCDC80	0.00506603	0.230934						0	SBNO2	0.0111056	270.554	TMEM205	0.00175535	0.0364569
KLRC4-KLRK1	0.00507523	0.231156						0	LOC441775	0.0111061	270.567	ITGA1	0.00176294	0.0365832
AC009166.2	0.00507973	0.231164						0	MYF5	0.0111064	270.574	KIAA1383	0.00176545	0.0366042
ZNRD1ASP	0.00510379	0.232062						0	LOC731049	0.0111092	270.643	TMEM51	0.00176693	0.0366037
AC098484.2	0.00511094	0.232189						0	HTRA1	0.0111165	270.82	MOXD1	0.00177015	0.0366392
AL121845.3	0.00511169	0.232026						0	LOC731837	0.0111296	271.14	ANKRD50	0.00177054	0.0366162
DENND1C	0.00511225	0.231855						0	MTHFD2	0.0111353	271.277	PIGF	0.00177071	0.0365887
AC010300.1	0.00514441	0.233116						0	MCOLN2	0.0111358	271.29	COMMD4	0.00177122	0.0365682
AC108673.3	0.00514497	0.232944						0	SLC37A2	0.0111376	271.334	HEXIM2	0.00177374	0.0365892
AC103409.1	0.00514728	0.232851						0	ATP6V1B2	0.0111497	271.629	LOC730012	0.00177407	0.036565
U2AF1L4	0.00515728	0.233106						0	ST6GAL1	0.0111814	272.401	PLA2G4C	0.00177754	0.0366055
SEPT7P2	0.00515866	0.232972						0	LRFN2	0.0111986	272.819	C1orf97	0.00177961	0.0366174
PIH1D3	0.00516217	0.232933						0	CENTA2	0.011203	272.927	FAM48A	0.00178017	0.0365978
AC126768.2	0.00517772	0.233438						0	C8orf45	0.0112166	273.258	ME1	0.00178239	0.0366127
PCDHB1	0.00518733	0.233674						0	MYCBPAP	0.0112448	273.947	POLE2	0.00178266	0.0365873
AC011511.1	0.00518824	0.233519						0	AKR1B1	0.0112465	273.988	KIAA1244	0.00178272	0.0365579
SARM1	0.00519084	0.23344						0	CCL21	0.0112614	274.351	AEBP1	0.00178421	0.0365575
AC013726.1	0.00519415	0.233392						0	SSH2	0.0112637	274.406	LOC91561	0.00178899	0.0366248
AP000812.3	0.00519988	0.233453						0	SAC3D1	0.0112799	274.801	RFC4	0.00179014	0.0366176
AL136982.1	0.00520097	0.233306						0	PROK2	0.0113027	275.356	ORC1L	0.00179422	0.0366701
AL512283.1	0.00521511	0.233745						0	CIP29	0.0113186	275.744	LOC650968	0.00179582	0.036672
AC002350.1	0.00521736	0.23365						0	MYH8	0.0113266	275.938	SRPK2	0.00179842	0.0366943
HSPE1P8	0.00521773	0.23347						0	TMEM66	0.011335	276.144	KLK4	0.00180048	0.0367057
AC124016.1	0.00523128	0.233881						0	C20orf67	0.0113507	276.525	LAYN	0.00180182	0.0367024
UBE2L4	0.00523554	0.233876						0	SIRPD	0.0114003	277.733	ABLIM1	0.00180272	0.03669
AC010323.2	0.00523868	0.233821						0	ADRB1	0.0114063	277.881	LOC388122	0.0018063	0.0367321
AC009108.4	0.00523967	0.23367						0	MYO9B	0.0114186	278.179	FBXO3	0.00180973	0.0367712
SLCO1C1	0.0052418	0.23357						0	ITGAV	0.0114308	278.476	MXRA8	0.00181554	0.0368585
ZNF799	0.00524308	0.233433						0	C14orf153	0.0114426	278.764	XRCC3	0.00181564	0.0368298
U91328.3	0.00524556	0.233349						0	LOC440795	0.0114672	279.365	DYRK1A	0.00181665	0.0368197
KIN	0.00525425	0.233541						0	SLAMF8	0.0114761	279.581	MTRF1L	0.00182095	0.0368761
AC026471.6	0.00525666	0.233454						0	ALS2CR12	0.0114781	279.629	OSBPL2	0.00182231	0.036873
AC117489.1	0.00525715	0.233282						0	C3orf39	0.0115102	280.411	DBF4B	0.00182391	0.0368748
PIGS	0.00526107	0.233262						0	TRAFD1	0.0115115	280.444	BCL2L12	0.0018367	0.0371026
TMEM100	0.00526518	0.233251						0	PCOLCE	0.0115121	280.459	BNC2	0.00183904	0.037119
AC008806.1	0.0052669	0.233134						0	RECQL4	0.0115281	280.848	NPC1	0.00184173	0.0371426
CTSH	0.0052827	0.23364						0	LOC642714	0.0115331	280.969	C4orf33	0.00184357	0.0371489
DGCR8	0.0052903	0.233783						0	COX7C	0.0115417	281.178	LOC645908	0.00184499	0.0371467
RNU7-40P	0.00529872	0.233962						0	LRRC3	0.0115628	281.693	AFF4	0.00184747	0.0371659
AC012158.1	0.00529927	0.233793						0	LOC201725	0.0115656	281.761	FAM7A2	0.00184791	0.0371442
AC026250.1	0.0053228	0.234638						0	UAP1	0.0115686	281.833	PRKCE	0.00184901	0.0371356
SRGAP2C	0.00532662	0.234612						0	LOC727848	0.0115693	281.852	LOC648176	0.00185076	0.0371401
LIME1	0.00532737	0.234453						0	LOC342541	0.0115807	282.128	OVOL1	0.00185916	0.037278
TPTE2P5	0.00532886	0.234325						0	AOAH	0.0115872	282.288	PSTK	0.00186419	0.0373482
TMPRSS6	0.00532919	0.234147						0	NDUFA10	0.0116062	282.749	MFAP3L	0.00186485	0.0373308
AL357033.4	0.00533449	0.234188						0	C15orf48	0.0116371	283.502	GFM1	0.00186529	0.0373088
AL358472.3	0.00533776	0.234139						0	CCL8	0.0116488	283.788	SALL4	0.00186589	0.0372903
KDELR2	0.00535019	0.234492						0	GIMAP5	0.0116493	283.8	IFNA14	0.00186683	0.0372785
AL049829.1	0.00535281	0.234414						0	LOC342346	0.0116586	284.028	RNASE2	0.00186733	0.0372579
HYPK	0.00536238	0.234641						0	GSG1	0.0116614	284.096	BEXL1	0.00186819	0.0372447
ETF1P1	0.00537335	0.234929						0	EZH2	0.0116798	284.543	ADAMTS9	0.00186999	0.0372499
CASQ1	0.00538576	0.23528						0	CCL4L1	0.0116951	284.915	TNRC15	0.00187246	0.0372687
KRT8P40	0.00538649	0.235119						0	MGC4677	0.0116959	284.936	CAPNS2	0.00187774	0.0373432
AC074117.1	0.00538969	0.235067						0	DUSP19	0.0116988	285.007	FBXL5	0.00187925	0.0373429
MTND2P40	0.0053957	0.235137						0	CALM2	0.011708	285.23	RALY	0.00188115	0.0373501
AC008760.1	0.00539966	0.235118						0	CCL2	0.0117131	285.355	ASTN2	0.00188763	0.0374482
AC099520.2	0.00540439	0.235133						0	PHOX2B	0.011715	285.401	FMNL2	0.00188902	0.0374453
AC104986.2	0.00540598	0.235011						0	FRMD3	0.0117151	285.402	INTS9	0.00189363	0.0375061
AL157392.4	0.00541363	0.235152						0	UTP6	0.0117225	285.585	ASAH1	0.00189435	0.03749
ENPP3	0.00543119	0.235723						0	LOC731236	0.0117638	286.589	MAP2K1IP1	0.00189869	0.0375453
HTR4	0.00544393	0.236084						0	FRRS1	0.0117718	286.784	CLK1	0.00190473	0.0376343
AC062015.1	0.00545034	0.236171						0	SLTM	0.0117763	286.894	ZNF330	0.0019062	0.0376328
ZNF182	0.00547145	0.236894						0	C10orf10	0.0117823	287.041	CAMK1	0.00190987	0.0376747
NF1P2	0.00547704	0.236944						0	CDKN1A	0.0117911	287.255	SMCHD1	0.00191028	0.0376524
TTBK1	0.00547822	0.236803						0	DIS3	0.0118073	287.649	FPR1	0.0019203	0.0378193
AC092431.1	0.00548737	0.237007						0	LOC116412	0.0118085	287.679	ZNF776	0.00192407	0.0378628
CPE	0.00548789	0.236838						0	ZNF438	0.0118118	287.76	LOC653746	0.00192479	0.0378465
NTN4	0.00548979	0.236729						0	ZEB2	0.011823	288.032	FANCD2	0.00192828	0.0378845
AL691442.1	0.0054936	0.236703						0	EIF2AK4	0.0118234	288.041	ZNF597	0.00192923	0.0378726
AOC3	0.0054947	0.236559						0	LOC649580	0.011837	288.372	LRRC45	0.00193408	0.0379373
AC069528.2	0.00549674	0.236457						0	LOC401180	0.0118813	289.452	ZNHIT3	0.00193593	0.0379429
ORMDL3	0.00550307	0.236539						0	LAG3	0.0118908	289.685	TRAF3IP2	0.00193723	0.037938
ATP13A2	0.00550908	0.236607						0	LOC642035	0.0119181	290.349	GAS2	0.00193879	0.0379379
NES	0.00551146	0.23652						0	MYH11	0.0119609	291.391	ZDHHC13	0.00194176	0.0379657
CBWD3	0.00551931	0.236667						0	AK3L1	0.0119664	291.526	C6orf128	0.00194823	0.0380615
SEMA3F-AS1	0.00552099	0.236549						0	POLRMT	0.011982	291.906	BICC1	0.0019522	0.0381085
AC005005.4	0.00552303	0.236447						0	SH2D1B	0.0119996	292.335	NUDT21	0.00195657	0.0381633
AC011773.4	0.00552938	0.236529						0	STAT5A	0.0120114	292.623	ASPM	0.00195695	0.0381401
AL139385.1	0.00553013	0.236372						0	CD93	0.012014	292.685	PCMTD2	0.00196219	0.0382117
AC068594.2	0.00553062	0.236204						0	DKK1	0.0120151	292.712	FLJ11171	0.00196978	0.038329
AL731569.1	0.0055312	0.23604						0	CDGAP	0.0120176	292.773	BBS2	0.00197061	0.0383144
APOBEC3D	0.0055333	0.235942						0	RAD54L	0.0120291	293.054	TELO2	0.0019709	0.0382896
AL049649.1	0.00554259	0.23615						0	HLA-DPB1	0.0120425	293.378	PLEKHG1	0.001977	0.0383774
ARPC4-TTLL3	0.00554552	0.236086						0	LOC654010	0.0120489	293.536	C1orf89	0.00198086	0.0384217
AC012074.1	0.00555002	0.23609						0	LOC344967	0.0120666	293.966	TMPO	0.00198581	0.0384872
OCLNP1	0.00555104	0.235946						0	EMP3	0.0120776	294.234	FLJ13236	0.00198667	0.0384733
AC113139.1	0.00555241	0.235816						0	FRAT1	0.012086	294.439	FLJ10357	0.00199292	0.0385636
OR1D4	0.00555241	0.235629						0	SHISA2	0.0121048	294.897	FCGR2A	0.00199476	0.0385685
MROH1	0.00555691	0.235633						0	RSPH3	0.0121094	295.01	LOC653734	0.00199904	0.0386207
ZNF528	0.00556423	0.235757						0	PPARGC1B	0.0121119	295.069	SNX27	0.00200007	0.0386099
PTPRD	0.00558344	0.236383						0	FERMT1	0.012129	295.486	CPXM2	0.00200897	0.038751
CCNJL	0.00559448	0.236663						0	CCBE1	0.0121472	295.931	ORAI1	0.00200983	0.038737
LINC01465	0.00559515	0.236504						0	RBPJ	0.0121497	295.992	KPNA2	0.00201007	0.0387109
HHLA3	0.00560134	0.236579						0	IL10	0.0121653	296.37	AGTR2	0.00201311	0.0387389
AC092747.4	0.00560605	0.236591						0	TRMU	0.0121675	296.424	BDKRB2	0.00202621	0.0389602
AC008735.4	0.00561194	0.236653						0	KIF19	0.0121779	296.677	TSSK3	0.00202729	0.0389501
FAM229A	0.00561949	0.236785						0	GIPR	0.0121868	296.896	BOK	0.00203189	0.0390078
AL356515.1	0.005626	0.236872						0	CXCL9	0.0121929	297.043	RGNEF	0.00203407	0.0390189
AL136084.3	0.00564629	0.23754						0	C1orf160	0.0122244	297.81	ERMAP	0.00203554	0.0390165
FAM110B	0.0056496	0.237492						0	BTK	0.0122259	297.846	GUCY1A2	0.00203637	0.0390016
CCDC39	0.00565118	0.237372						0	LUZP5	0.012233	298.02	PGBD1	0.00203758	0.0389941
AC020656.2	0.00565905	0.237516						0	EID2B	0.0122377	298.134	ELF2	0.0020466	0.039136
NAT8	0.00566959	0.237772						0	TNFAIP8L1	0.0122543	298.54	CHCHD7	0.00205191	0.0392068
RHOT1P3	0.00567157	0.237668						0	IL24	0.0122939	299.503	GSTA5	0.00205298	0.0391965
AC002044.3	0.00567563	0.237652						0	LOC648245	0.0122981	299.607	CMTM2	0.00205465	0.0391976
TRBC2	0.00568451	0.237837						0	RPL34	0.0123421	300.678	KIT	0.00205488	0.0391714
CLDN15	0.00568571	0.237702						0	ZNF93	0.0123616	301.153	LIPH	0.00205599	0.0391618
HID1	0.00571071	0.23856						0	HOXA6	0.0123635	301.199	BHLHB9	0.00205626	0.0391365
RNF144A-AS1	0.00571343	0.238488						0	LOC647949	0.0124058	302.231	DHRS9	0.00205918	0.0391614
AL161734.1	0.00571858	0.238516						0	CREB1	0.0124076	302.274	LOC647856	0.00206398	0.0392221
CDC42EP1	0.0057198	0.238382						0	NCOA7	0.0124405	303.076	MGC33846	0.00206505	0.0392117
LINC00852	0.00573459	0.238812						0	LOC440733	0.0124748	303.911	RRM2	0.00206925	0.0392609
TCEA1P1	0.00573687	0.238721						0	COL25A1	0.0125076	304.71	LOC652483	0.0020722	0.0392864
UNC5C	0.00575056	0.239104						0	AKAP8	0.0125319	305.302	ORC3L	0.0020739	0.039288
AHCY	0.00575969	0.239298						0	BATF3	0.0125368	305.42	EIF4A2	0.00207427	0.0392644
TNFRSF21	0.00576276	0.239239						0	HCST	0.012547	305.67	GPD1	0.00207684	0.0392826
RPL21P120	0.00576902	0.239314						0	AUTS2	0.0125488	305.713	KCNJ2	0.00207856	0.0392846
AC011995.2	0.0057798	0.239575						0	DCHS2	0.0125584	305.947	PWWP2B	0.00208172	0.0393138
AL162586.1	0.00578228	0.239492						0	MOAP1	0.0125875	306.656	COL1A2	0.00208292	0.0393061
DTD2	0.00578354	0.239359						0	C19orf39	0.0125915	306.754	MCOLN1	0.0020843	0.0393017
BNIP3P24	0.00578785	0.239352						0	KCNMB1	0.0125947	306.832	TMEM176B	0.00208698	0.0393217
NPTX1	0.00579042	0.239273						0	MAG	0.0126021	307.012	SLITRK6	0.00208844	0.0393189
AL590627.1	0.00579273	0.239184						0	RHBDD1	0.0126133	307.286	C2orf29	0.00208909	0.0393006
TCP11X1	0.00579781	0.239209						0	LOC650114	0.0126175	307.388	QSOX1	0.0020915	0.0393158
OR8B9P	0.00580077	0.239146						0	RXRG	0.0126331	307.767	PDLIM3	0.00209475	0.0393464
SLC25A15	0.00580902	0.239302						0	ACTR5	0.0126336	307.779	LOC647946	0.00210501	0.0395087
NID1	0.00581949	0.239549						0	LOC651051	0.0126798	308.906	WDR12	0.00210553	0.039488
ITIH4	0.00582159	0.239451						0	ISLR	0.0126828	308.979	LILRA3	0.00210686	0.0394826
ERVK13-1	0.00582309	0.239329						0	PTPN13	0.0126863	309.064	LOC283874	0.0021078	0.0394699
SRMP1	0.00582571	0.239252						0	LOC54103	0.0127054	309.53	LAMA2	0.00211001	0.0394809
FAM168B	0.00583526	0.239461						0	CPT1C	0.0127187	309.853	DNAJC19	0.00211023	0.0394547
AC018653.3	0.0058354	0.239283						0	PTRH1	0.0127415	310.41	LOC654194	0.00211064	0.0394322
KLHL36	0.00583792	0.239203						0	CSNK1A1L	0.0127573	310.792	SERINC2	0.00211231	0.0394329
AC091304.1	0.00584185	0.23918						0	FDPS	0.0127647	310.973	IKZF2	0.00211916	0.0395306
AL050327.1	0.00585035	0.239345						0	RPS12	0.0127918	311.633	C11orf82	0.00211946	0.039506
AL031651.1	0.00585723	0.239443						0	TNIP3	0.0128012	311.862	LOC645367	0.00212034	0.0394922
ERC1	0.00585801	0.239292						0	KCNMA1	0.0128113	312.108	PGM2L1	0.00212188	0.0394906
CCRL2	0.00586022	0.2392						0	ALPP	0.0128256	312.458	FAM107B	0.00212247	0.0394715
AC106864.1	0.00586217	0.239097						0	NMT2	0.0128391	312.785	ANXA6	0.0021268	0.0395218
IPO7	0.00587083	0.239268						0	WDR19	0.0128439	312.904	SNX31	0.0021271	0.0394972
BCHE	0.0058783	0.23939						0	DENND2A	0.0128534	313.134	PSCD3	0.00213039	0.0395282
CSRP1	0.00589009	0.239687						0	OR7A17	0.0128589	313.268	VAPA	0.00213485	0.0395808
PTMAP5	0.00589154	0.239564						0	C8orf15	0.01286	313.295	DNAJB14	0.00213639	0.0395793
OR2L5	0.00589392	0.239479						0	FAM3B	0.0129026	314.333	LNX1	0.00214638	0.0397341
AC104793.1	0.00589505	0.239342						0	CERCAM	0.0129031	314.344	CNO	0.00214907	0.0397538
MLST8	0.00590115	0.239409						0	ANKRD56	0.0129068	314.436	PTK2	0.00215425	0.0398193
ISL1	0.00591559	0.239812						0	MGC16169	0.0129288	314.972	LRRC33	0.00215492	0.0398016
AL158212.2	0.00591874	0.239758						0	LOC643948	0.012939	315.22	TMEM38B	0.0021644	0.0399462
AC053481.1	0.00592638	0.239886						0	TNFRSF1B	0.0129483	315.446	GALNT17	0.00216538	0.0399341
AP001189.3	0.00593581	0.240086						0	CCNB2	0.0129987	316.675	CCDC32	0.00216675	0.0399291
AIFM3	0.00594	0.240074						0	HEYL	0.0130157	317.089	SOX2	0.00218402	0.0402169
KLHL32	0.00594192	0.23997						0	LOC645836	0.0130362	317.588	COL5A2	0.00218419	0.0401897
PSKH1	0.00594564	0.239939						0	IL1R2	0.0130596	318.157	NRM	0.00219011	0.0402683
LENG8	0.00594801	0.239854						0	TNFSF13B	0.0130647	318.282	ANKRD12	0.00219152	0.0402639
AC093895.1	0.00595076	0.239784						0	LRRC58	0.0130743	318.516	RPL23A	0.00219206	0.0402433
AC092106.1	0.00595321	0.239702						0	LOC654109	0.0130816	318.694	CSNK2A2	0.00220208	0.040397
NFE2L3	0.00597315	0.240324						0	FRMPD2	0.0130822	318.707	FAAH2	0.0022026	0.040376
AK4P4	0.00597837	0.240353						0	IRF4	0.0130882	318.855	GPR132	0.00220644	0.040416
MC4R	0.0059803	0.24025						0	DOPEY2	0.0131058	319.285	IMMP2L	0.00220967	0.0404447
FAR2	0.00598041	0.240074						0	PPP2R5A	0.0131088	319.356	SLC5A7	0.0022097	0.040415
AC004584.2	0.00599263	0.240384						0	LOC648364	0.0131161	319.535	ABI1	0.00221097	0.0404079
PDXDC2P-NPIPB14P	0.00599358	0.240242						0	ZNF658	0.0131216	319.669	HEYL	0.00221199	0.0403962
ZNF321P	0.00599802	0.24024						0	LOC651192	0.0131339	319.969	TMEM168	0.00221457	0.040413
ZNF558	0.00599878	0.24009						0	RANGRF	0.0131347	319.989	MAFG	0.00221588	0.0404067
LYPD6	0.00600069	0.239987						0	LOC652726	0.0131408	320.136	LOC644039	0.0022173	0.0404022
STRA8	0.00601666	0.240446						0	SNAP25	0.013144	320.214	GMPR2	0.00223429	0.0406814
CERK	0.00602127	0.240451						0	ZNF823	0.0131692	320.827	GPR162	0.00223648	0.040691
AC009163.5	0.00602308	0.240343						0	CHIC1	0.0131698	320.843	C17orf48	0.00223803	0.0406886
PNISR	0.00604056	0.240861						0	TXNDC16	0.0131711	320.873	ANAPC4	0.00224204	0.0407312
ZNF254	0.00604074	0.240689						0	BRD7	0.0131728	320.916	STX6	0.00224785	0.0408064
AC004906.1	0.00604643	0.240736						0	MGC3207	0.0131731	320.924	SGPL1	0.00224922	0.0408008
ITGAE	0.00605224	0.240788						0	LOC643350	0.0131785	321.054	RTKN2	0.0022625	0.0410111
FLJ12825	0.0060552	0.240727						0	LOC728070	0.0131818	321.136	SLC14A1	0.00226466	0.0410198
AL021368.2	0.00607295	0.241253						0	OR9Q2	0.0131956	321.471	SPARC	0.00227093	0.0411029
HOMER3-AS1	0.00608663	0.241617						0	KIAA0564	0.0132068	321.744	ICAM2	0.00227811	0.0412021
STYX	0.00609018	0.241579						0	LOC399900	0.013208	321.774	C8orf55	0.00227833	0.0411755
AC023206.1	0.00609788	0.241705						0	GRHPR	0.013211	321.848	RNF141	0.00228199	0.0412111
NT5C3A	0.00609992	0.241607						0	LOC646829	0.0132281	322.264	SGCE	0.00228575	0.0412485
AL161729.3	0.00610203	0.241511						0	AVPR2	0.0132303	322.317	SNTB1	0.00229031	0.0413002
MAP3K10	0.00610915	0.241614						0	MMP27	0.0132307	322.326	C18orf37	0.00229477	0.04135
SLC16A8	0.0061148	0.241659						0	CDCA7	0.0132571	322.968	ASF1A	0.00229702	0.0413599
IDUA	0.0061365	0.242337						0	DKFZP434L187	0.0132681	323.236	ZNF43	0.00229854	0.0413567
HLA-E	0.00614975	0.242682						0	LOC650040	0.0132885	323.734	BRSK1	0.00230494	0.0414414
BHMT2	0.00615293	0.242628						0	POU5F1	0.0133043	324.119	TAGLN	0.00231322	0.0415594
PPEF1	0.00616181	0.242799						0	LSS	0.013322	324.55	PHGDH	0.00231324	0.0415292
ADCY10P1	0.0061626	0.242651						0	CEP27	0.0133916	326.246	BANK1	0.00231498	0.0415298
RS1	0.00616658	0.242629						0	LOC389435	0.013407	326.621	ARHGEF17	0.00232041	0.0415967
ALOX12-AS1	0.006168	0.242507						0	TESC	0.0134246	327.05	TMEM77	0.00232238	0.0416013
PTPRD-AS1	0.00617027	0.242418						0	TMEM194	0.0134346	327.294	C22orf16	0.00232482	0.0416145
AL133396.2	0.00618324	0.242749						0	NUDT1	0.0134544	327.776	LOC645330	0.00232719	0.0416263
AL590762.2	0.00618767	0.242745						0	GAL	0.0134645	328.021	C6orf211	0.00232893	0.0416269
AC126365.2	0.00619446	0.242833						0	PTP4A3	0.0134861	328.548	FAM3D	0.00233421	0.0416906
AC004846.2	0.00619895	0.242831						0	PACAP	0.0135038	328.979	ODZ3	0.00233692	0.0417084
AC079362.1	0.00620284	0.242805						0	MMD2	0.0135391	329.841	OR4A15	0.00234469	0.0418164
SLC25A29	0.00620308	0.242637						0	ITGB1BP3	0.0135412	329.89	STXBP1	0.00235509	0.0419713
AC007998.4	0.00621154	0.242791						0	ATP8A1	0.0135798	330.832	TTC16	0.00235746	0.0419827
CRB3	0.00621311	0.242674						0	RFX3	0.0135871	331.009	WFDC1	0.00236538	0.042093
AC112518.2	0.00624043	0.243564						0	DUSP14	0.013588	331.03	ADSS	0.00237236	0.0421864
TUBA1C	0.00625029	0.24377						0	IIP45	0.0136228	331.878	LOC730833	0.00238381	0.0423592
Z98200.1	0.00625285	0.243693						0	SLC25A43	0.0136233	331.891	STBD1	0.00239449	0.0425179
AC103724.4	0.00625662	0.243662						0	IRF8	0.0136498	332.537	BCLAF1	0.00239569	0.0425082
AC024451.4	0.00627096	0.244042						0	ZNF599	0.0136614	332.819	WNT10A	0.00239585	0.0424801
ZNF347	0.00627455	0.244005						0	ANXA2	0.0136636	332.873	ZDHHC3	0.00240179	0.0425545
AC080013.3	0.0062779	0.243957						0	METAP1	0.0136691	333.005	LOC440900	0.00240581	0.0425947
FCHSD1	0.00627799	0.243784						0	RANBP1	0.0137024	333.819	FBXW11	0.00240829	0.0426077
AL139349.1	0.00628254	0.243783						0	LOC643509	0.0137033	333.84	JMJD6	0.00240899	0.0425891
RPL21P133	0.00630558	0.2445						0	CHRNA5	0.0137037	333.849	POSTN	0.00241035	0.0425822
AC026191.1	0.00630774	0.244406						0	CUEDC1	0.0137219	334.293	HIP2	0.00241484	0.0426307
RPP25L	0.00631264	0.244419						0	WDR81	0.0137329	334.56	RPS11	0.00241812	0.0426576
AC006378.1	0.00631577	0.244364						0	FAM40B	0.013733	334.564	S100A16	0.00242242	0.0427026
PARD3	0.00632731	0.244633						0	MYH13	0.0137635	335.307	HS3ST1	0.00242547	0.0427254
AC108479.1	0.00634755	0.245238						0	LOC646376	0.0137723	335.522	LRFN5	0.00242968	0.0427688
PROS1	0.00637724	0.246207						0	LOC654222	0.0137864	335.865	PIBF1	0.00243268	0.0427905
AC032044.2	0.0063911	0.246565						0	PGLYRP2	0.0137928	336.02	ZNF33A	0.00243805	0.0428541
SH3PXD2B	0.00640721	0.247008						0	LDLRAP1	0.0137993	336.179	LOC728037	0.00244296	0.0429094
DEFB117	0.00641083	0.246969						0	SRGN	0.0138279	336.876	USP8	0.00246156	0.043205
SIDT2	0.00641124	0.246808						0	C6orf91	0.0138357	337.064	FICD	0.00246268	0.0431935
RNU2-3P	0.00642042	0.246983						0	PCNA	0.0138359	337.07	SFRS7	0.00246663	0.0432317
ZNF574	0.0064369	0.247439						0	ABHD9	0.0138362	337.077	CDCA2	0.00247164	0.0432883
AL583856.2	0.00643939	0.247357						0	AMY2B	0.0138395	337.158	EIF4EBP2	0.00247704	0.0433518
MIR548AN	0.00645852	0.247913						0	CD28	0.0138538	337.505	LHFP	0.00248909	0.0435313
OR10A3	0.00646472	0.247973						0	TRAF6	0.0138642	337.759	PLA2G2F	0.00248936	0.0435049
NOV	0.00646599	0.247844						0	EFS	0.0138798	338.141	RG9MTD2	0.00249006	0.043486
MSANTD3-TMEFF1	0.00647176	0.247888						0	CD6	0.0138858	338.286	THUMPD1	0.00249326	0.0435106
AC007423.1	0.00647294	0.247755						0	PTPRCAP	0.013896	338.535	SRRM1	0.00250461	0.0436775
AC002511.2	0.00648046	0.247866						0	ARHGAP25	0.01393	339.362	SLC37A2	0.00250576	0.0436663
AC009474.1	0.00648553	0.247883						0	KHDC1	0.0139413	339.639	HPS6	0.00250714	0.043659
FRMPD2	0.00649596	0.248104						0	ZDHHC13	0.0139539	339.946	LOC647346	0.00250802	0.0436432
ZNF638	0.00649846	0.248022						0	UQCRH	0.0139541	339.951	MLYCD	0.00252089	0.0438357
AC026888.1	0.00650254	0.248001						0	CEACAM16	0.0139542	339.953	LOC646596	0.0025211	0.0438082
LINC00884	0.00650689	0.24799						0	SNRPA	0.0139573	340.027	POF1B	0.00252851	0.0439055
AC008655.2	0.00652219	0.248396						0	LOC154907	0.01398	340.58	LOC284821	0.00253019	0.0439035
HSD17B13	0.0065264	0.248379						0	SV2A	0.0139812	340.611	C3orf1	0.00253545	0.0439634
AL512785.1	0.00655226	0.249186						0	PRDM8	0.014004	341.166	DIMT1L	0.00253775	0.0439721
AC008736.2	0.00657389	0.249831						0	SNX24	0.0140262	341.706	SLC23A3	0.00253869	0.0439571
PRPF4	0.0065752	0.249704						0	HPSE	0.0140308	341.818	PGBD3	0.00255559	0.0442182
FAM90A25P	0.00657991	0.249705						0	SMPDL3B	0.0140348	341.917	CDK7	0.00256116	0.0442831
AC239803.3	0.00658498	0.24972						0	SLCO3A1	0.0140836	343.105	MYLK	0.00256127	0.0442537
FAM170A	0.00659195	0.249807						0	NPNT	0.0140951	343.384	MFAP1	0.00256597	0.0443034
ITGB5	0.00659215	0.249638						0	ARPC1B	0.0141128	343.817	MS4A14	0.0025719	0.0443744
DOK6	0.0065963	0.249618						0	GABRE	0.0141265	344.15	ACRC	0.00257416	0.0443819
PCDHGA2	0.00660223	0.249666						0	EBF1	0.014137	344.406	BUB1	0.00257511	0.0443669
PTGER4	0.00660263	0.249505						0	MGC23985	0.0141711	345.237	HIST1H2AM	0.00257597	0.0443504
ADAMTS9-AS2	0.00660676	0.249484						0	NPHP4	0.0141844	345.56	LHPP	0.00257811	0.0443558
NSUN5P2	0.00660791	0.249352						0	MED4	0.0141921	345.748	CSTF2T	0.0025798	0.0443536
DLEC1	0.00661115	0.249298						0	SPC24	0.0141923	345.753	C14orf162	0.00258062	0.0443364
PRR29-AS1	0.00661589	0.249301						0	TK1	0.0142011	345.966	LOC652839	0.0025848	0.044377
AP003062.1	0.00662151	0.249337						0	C9orf125	0.0142041	346.04	EDARADD	0.0025891	0.0444194
COLGALT1	0.00662441	0.249271						0	AMY2A	0.0142438	347.008	ACOXL	0.00259538	0.0444959
AC090673.2	0.00662914	0.249273						0	KBTBD4	0.0142617	347.443	PCBD2	0.00260209	0.0445796
TMSB4XP8	0.0066344	0.249296						0	CORO6	0.0143068	348.543	PLK4	0.00260957	0.0446763
RNU6-1226P	0.00663459	0.249128						0	TFB2M	0.0143312	349.136	TMF1	0.00261801	0.0447893
RN7SL835P	0.00663735	0.249057						0	CD84	0.0143848	350.442	CDK2	0.00262585	0.0448918
DRD2	0.00664543	0.249185						0	APM-1	0.01442	351.301	NCAPD2	0.00262839	0.0449038
AC018521.1	0.00664892	0.249141						0	LOC653539	0.014429	351.519	MINA	0.00262919	0.0448859
RNA5SP443	0.0066553	0.249206						0	MMAA	0.014434	351.641	SYF2	0.00263114	0.0448878
P2RY11	0.00665848	0.24915						0	LOC441551	0.0144349	351.663	ANKRA2	0.00263457	0.0449148
LINC00115	0.00667255	0.249502						0	APOB48R	0.0144408	351.807	CHD9	0.00264575	0.045074
AC008035.1	0.00667486	0.249414						0	FLJ23754	0.0144433	351.869	PDE4B	0.00264679	0.0450602
JPH3	0.00668329	0.249554						0	ATHL1	0.0144538	352.123	RBM3	0.00264921	0.0450699
CRYGGP	0.00668352	0.249389						0	CDH9	0.0144544	352.137	CHM	0.00265344	0.0451103
PMS2P3	0.00670468	0.250004						0	TIRAP	0.014469	352.494	C5AR1	0.00266871	0.0453383
PMS1	0.00670573	0.249869						0	ATXN10	0.0144703	352.525	DGAT2	0.00267051	0.0453372
DBH	0.00671035	0.249867						0	GPNMB	0.0144753	352.648	C5orf3	0.00267673	0.0454113
KLHDC4	0.00672066	0.250077						0	SNCB	0.0145101	353.496	LOC389203	0.00267897	0.0454176
POLR3D	0.00672489	0.25006						0	LOC127295	0.014513	353.565	ZMYND12	0.00268127	0.0454249
ATP6V1B1	0.00673191	0.250147						0	TFAP2D	0.0145392	354.203	JMY	0.00268206	0.0454067
AL008582.1	0.00673336	0.250028						0	HTR1D	0.0145595	354.699	LARP2	0.00268431	0.0454134
NPIPB5	0.00673426	0.249887						0	C10orf76	0.014575	355.076	LOC400509	0.00268443	0.0453839
AL079343.1	0.00673461	0.249727						0	RNASE2	0.0145826	355.261	IL1RAPL1	0.00269139	0.04547
NKX2-4	0.00674162	0.249814						0	CA13	0.0145926	355.506	ELAVL3	0.00269279	0.0454621
AC068768.2	0.00674596	0.249801						0	ERCC5	0.0146404	356.668	CD200R1	0.00269322	0.0454379
MFSD4B	0.00675135	0.249828						0	HSD17B1	0.0146466	356.82	LZTS1	0.00269396	0.0454188
MFSD2A	0.00675243	0.249695						0	LOC645427	0.014648	356.855	COX15	0.00270003	0.0454897
AL161725.1	0.00675559	0.249639						0	STRN4	0.0146621	357.198	MMP3	0.00270353	0.0455172
AL591926.6	0.00676033	0.249642						0	CLEC4A	0.0147194	358.593	DAZAP2	0.00270766	0.0455552
AC079174.2	0.00676105	0.249496						0	CTPS	0.0147405	359.109	LOC400464	0.00270766	0.0455239
ITPR1-DT	0.00676391	0.24943						0	UST	0.0147465	359.254	ISL1	0.00270819	0.0455013
SPATA1	0.00676854	0.249428						0	RHOC	0.0147533	359.419	LOH12CR1	0.00271561	0.0455945
RASAL2	0.00677487	0.24949						0	ELK4	0.0147605	359.595	DSCR5	0.00271637	0.0455759
OR7D2	0.00677855	0.249453						0	LOC652541	0.0147663	359.736	BCL2L10	0.00271763	0.0455656
CDC42EP2	0.00678972	0.249693						0	HYPK	0.0147693	359.809	LOC649150	0.00272002	0.0455743
AC079601.2	0.00679408	0.249681						0	DDEF1	0.0148116	360.84	CX3CR1	0.00272227	0.0455807
AC025437.1	0.00680865	0.250045						0	LRRC33	0.0148155	360.936	INPP1	0.00272369	0.0455731
AC102945.2	0.006809	0.249886						0	TTC7A	0.0148174	360.982	LRRC3	0.00272385	0.0455446
ELP3	0.00681668	0.249996						0	AADAC	0.0148268	361.21	SLC6A12	0.00272869	0.0455942
TRBV24OR9-2	0.00682198	0.250019						0	LOC283278	0.0148291	361.265	HSPBP1	0.0027311	0.0456031
ATP8B2	0.00682246	0.249866						0	CSH1	0.0148291	361.266	LOC649366	0.00273138	0.0455766
CHRDL1	0.0068251	0.249791						0	HIST1H4B	0.0148927	362.816	CXorf36	0.00273343	0.0455797
C19orf18	0.00682872	0.249753						0	CDCA4	0.0148928	362.819	LOC646849	0.0027446	0.0457345
ALMS1P1	0.00683075	0.249656						0	PLEKHA7	0.0149072	363.169	PPP1R9B	0.0027493	0.0457815
AC124944.1	0.00683198	0.24953						0	PLAC4	0.0149922	365.241	ATP5S	0.00275007	0.0457631
RSU1P3	0.00683999	0.249653						0	LOC652661	0.0149976	365.372	EBPL	0.00275118	0.0457504
LINC00677	0.00684881	0.249804						0	FLJ33360	0.0150139	365.768	MFSD3	0.00276495	0.045948
AC131274.2	0.00686606	0.250262						0	MCOLN1	0.0150166	365.835	DYNC1I2	0.00276941	0.0459908
MYO16-AS2	0.00686621	0.250098						0	LOC646200	0.0150268	366.084	CXADR	0.00277963	0.0461289
AGGF1P8	0.00686673	0.249946						0	LOC651537	0.0150392	366.385	SLC43A3	0.00278221	0.0461404
PTGES3P1	0.00687487	0.250072						0	LOXL4	0.0150538	366.74	ID1	0.00278788	0.0462029
AL049757.1	0.00687561	0.249929						0	PTHR1	0.0150605	366.904	KBTBD3	0.00279187	0.0462376
RPL23P2	0.00689773	0.250563						0	TMEM109	0.0150642	366.994	GYPC	0.00279285	0.0462225
ADAM20P1	0.00690091	0.250508						0	ZWILCH	0.0150753	367.264	ANPEP	0.00280398	0.0463751
AC073335.2	0.00690574	0.250513						0	THBS4	0.0151071	368.04	COMMD3	0.00281083	0.046457
AC003669.1	0.00692592	0.251075						0	ZNF586	0.015127	368.523	NLRP7	0.00281111	0.04643
ZBTB18	0.00692841	0.250995						0	CALU	0.0151286	368.563	FREM1	0.0028112	0.0464001
AC011468.1	0.00692889	0.250843						0	PSMG1	0.0151499	369.081	RRAGD	0.00281149	0.0463735
AC114814.3	0.00693168	0.250774						0	MYO1F	0.0151729	369.643	REV1	0.00283347	0.0467043
AL022344.2	0.00694573	0.251112						0	CCDC85A	0.0151767	369.734	LOC651723	0.00285425	0.047015
AC124861.1	0.00695303	0.251206						0	EEF1B2	0.015192	370.107	HDHD1A	0.00285548	0.0470035
ZNF44	0.00696502	0.25147						0	MAK	0.0152155	370.679	TPK1	0.00285775	0.0470091
HLA-V	0.0069794	0.251819						0	NXNL2	0.0152194	370.775	KITLG	0.00285874	0.0469936
DIAPH2	0.00698148	0.251724						0	CCK	0.0152297	371.026	RPS15	0.0028636	0.0470418
INO80E	0.00698511	0.251685						0	SEC22C	0.0152373	371.211	CNN1	0.00286413	0.0470189
ISCU	0.0070032	0.252167						0	PLD5	0.0152568	371.687	OR7G2	0.00286942	0.0470739
ZNF683	0.00700479	0.252055						0	KRTAP4-4	0.0152621	371.815	LOC389787	0.00287147	0.0470758
AL590079.1	0.00702156	0.252488						0	NMU	0.0152729	372.078	PDE4D	0.0028716	0.0470463
RELL1	0.00702507	0.252445						0	ALDH1L2	0.0152864	372.406	SCCPDH	0.00287334	0.0470432
AC018814.1	0.00703079	0.25248						0	ZNF618	0.0153157	373.12	C16orf74	0.00287555	0.0470478
CDC42SE2	0.00703184	0.252349						0	HINT2	0.0153266	373.387	DONSON	0.00287998	0.0470886
AC012629.1	0.00703333	0.252233						0	STX11	0.0153278	373.417	LY75	0.00288698	0.0471714
SETP17	0.00704297	0.252409						0	TP53INP2	0.0153299	373.466	PCDH17	0.00288903	0.0471732
CARD11	0.00704387	0.252273						0	GNA11	0.0153315	373.507	TMEM109	0.00289264	0.0472007
AC008759.2	0.00705795	0.252607						0	HSF4	0.0153966	375.091	UXS1	0.00289398	0.0471908
AL359715.2	0.0070606	0.252533						0	TMLHE	0.0153984	375.136	LOC650924	0.00289442	0.0471665
NTM-AS1	0.00706292	0.252448						0	LOC440995	0.0154491	376.37	NUDT12	0.00289756	0.0471861
AC009902.3	0.0070659	0.252385						0	SAT2	0.0154545	376.502	LOC645722	0.00289883	0.0471753
AC080112.3	0.00706913	0.252332						0	FAM38A	0.0154589	376.61	PVRL1	0.00289933	0.0471519
CCDC28B	0.00706958	0.25218						0	SDHD	0.0154774	377.06	RYK	0.0028996	0.0471248
RPS10P16	0.0070713	0.252073						0	LRRTM2	0.0154962	377.518	SLC22A16	0.00290536	0.0471869
EMC1	0.00708003	0.252216						0	SLC9A3R1	0.0154964	377.523	DCTD	0.00290617	0.0471687
AC100788.2	0.00708858	0.252352						0	SLC16A12	0.0155099	377.852	MAML3	0.00291184	0.0472291
BACE1	0.00709154	0.25229						0	KIF23	0.0155142	377.958	KIAA0895	0.00291937	0.0473199
ZNF577	0.00710449	0.252583						0	EFCAB4B	0.0155239	378.192	RNF113B	0.00293377	0.0475216
HSPA13	0.00711866	0.252918						0	FAM14A	0.0155264	378.255	CRYL1	0.00294255	0.0476322
PRMT5	0.00711939	0.252776						0	CHAF1B	0.0155282	378.297	SH3GL3	0.00294315	0.0476102
MIR193BHG	0.00712166	0.252689						0	MBD5	0.0155336	378.43	MRPS31	0.00294633	0.0476301
SH3GL3	0.00712855	0.252766						0	LOC648796	0.0155362	378.493	TMLHE	0.00295169	0.0476851
KCTD10P1	0.00714378	0.253138						0	TICAM2	0.0155432	378.665	CCDC12	0.00295243	0.0476655
AC008687.1	0.00715297	0.253296						0	MOGAT2	0.015545	378.707	QARS	0.00295247	0.0476345
TMEM161B-AS1	0.00715592	0.253232						0	ADAMTS12	0.0155466	378.746	CDCA7L	0.00295381	0.0476245
AC144568.2	0.00716933	0.253539						0	RCP9	0.0155541	378.929	FOXD1	0.00295592	0.047627
NF1P4	0.00717087	0.253426						0	LAT2	0.0155586	379.04	C9orf93	0.00295635	0.0476026
BRMS1L	0.00717564	0.253427						0	MAFK	0.0155995	380.035	OR56B1	0.00295686	0.0475792
TCF4	0.00717747	0.253324						0	NLGN2	0.0156009	380.068	CFL2	0.00296691	0.0477095
FASLG	0.00718304	0.253354						0	POU4F2	0.0156076	380.232	DUSP27	0.00297332	0.047781
C2-AS1	0.00718661	0.253313						0	TOR1AIP1	0.0156094	380.276	SLC27A4	0.00297894	0.0478398
ATAD3A	0.00718669	0.253149						0	LOC653829	0.0156569	381.433	AGGF1	0.00298396	0.0478888
BUD13P1	0.0071916	0.253155						0	GUCY1A3	0.0156925	382.301	UBXD6	0.00298417	0.0478606
ARMC9	0.00719556	0.253127						0	CKS2	0.015694	382.337	SLC29A4	0.00298444	0.0478335
AP001094.2	0.00719726	0.253021						0	PDE6B	0.0156998	382.478	LOC146053	0.00298767	0.0478537
C20orf85	0.00719897	0.252915						0	ROR2	0.0157364	383.371	AKR1C2	0.00299479	0.0479363
ZNF137P	0.00720034	0.252797						0	MADD	0.0157433	383.538	FBXW5	0.00299862	0.0479662
AC079766.1	0.00720751	0.252882						0	DAB2	0.015748	383.652	LOC730050	0.00300191	0.0479872
GPR89B	0.00720828	0.252743						0	C10orf92	0.0157698	384.183	NUP155	0.00301163	0.0481111
AC011483.3	0.00721117	0.252679						0	ASB4	0.0157742	384.292	SFTPG	0.00301186	0.0480832
AC097347.1	0.00722487	0.252993						0	COL4A2	0.0157895	384.665	RNF24	0.00302198	0.0482132
SETBP1	0.00722776	0.252929						0	SLC27A1	0.015801	384.945	C16orf59	0.00303012	0.0483113
RPN2	0.0072364	0.253066						0	C22orf29	0.0158185	385.371	ANG	0.00303715	0.0483918
LPIN3	0.00723735	0.252933						0	ZNF483	0.015827	385.577	LOC201725	0.00304117	0.0484242
EEF1A1P40	0.00725211	0.253284						0	S100A16	0.0158332	385.728	RSL1D1	0.00304366	0.0484321
LINC01197	0.00725441	0.253199						0	KCNH6	0.0158348	385.767	POLD1	0.00305985	0.048658
AC126121.2	0.00725835	0.253171						0	TTYH3	0.0158391	385.873	EIF2AK1	0.00306169	0.0486555
AC005746.3	0.00726408	0.253206						0	MYL6	0.0158572	386.312	AARS	0.00306409	0.0486619
RNU6-1060P	0.00726629	0.253118						0	BRSK2	0.0158644	386.488	TOMM20	0.00307197	0.0487553
AC104982.1	0.00727565	0.253279						0	FAM111B	0.0158646	386.493	AFF1	0.00307886	0.0488328
AC016957.2	0.00727613	0.253131						0	SHBG	0.0158831	386.944	GUCY1A3	0.00308099	0.0488348
C6orf120	0.00727729	0.253006						0	CSGALNACT1	0.0159106	387.613	COL4A1	0.00309443	0.049016
FGF7P3	0.00728355	0.253059						0	SPON2	0.015913	387.673	DSN1	0.00309636	0.0490147
TUBB2A	0.00728691	0.253012						0	PAPPA	0.0159594	388.802	LGALS7	0.00309891	0.0490231
AC008735.2	0.00729901	0.253268						0	IGSF6	0.0159721	389.113	FSBP	0.00310506	0.0490885
FERMT2	0.00731106	0.253521						0	PLAU	0.0159745	389.171	VPS26A	0.00310848	0.0491107
RPL23AP96	0.00731254	0.253408						0	BRPF1	0.0159929	389.619	C5orf41	0.00311853	0.0492375
GMNN	0.00732394	0.253639						0	LOC642506	0.0159964	389.704	HMGCS2	0.00312092	0.0492434
SLC2A12	0.00732897	0.253649						0	LOC646774	0.0159972	389.723	LOC645789	0.00313643	0.0494562
AC022150.2	0.00733368	0.253648						0	DNAJA4	0.0160368	390.689	KIAA1598	0.00314117	0.0494988
AC016705.2	0.00733983	0.253696						0	YBX2	0.0160424	390.826	MKI67	0.00314552	0.0495354
AC092119.2	0.00734423	0.253684						0	GZMH	0.0160451	390.891	PHYHIP	0.00315302	0.0496213
RUVBL1	0.00736078	0.254092						0	GNB4	0.0160514	391.044	COPZ2	0.00315743	0.0496586
AL138756.1	0.00736191	0.253967						0	WBSCR16	0.0160702	391.502	CKS2	0.00317001	0.0498244
PPP3CB	0.00738243	0.254511						0	SYNGR1	0.0160723	391.553	MS4A4A	0.00317058	0.0498012
LINC02383	0.00739217	0.254682						0	BMP2K	0.0160817	391.783	CEMP1	0.00317119	0.0497788
DNAH1	0.0073959	0.254647						0	CRCT1	0.0160853	391.87	CST9	0.00317275	0.0497711
AL078624.2	0.00740763	0.254886						0	SMAD9	0.0160866	391.902	OGG1	0.00317452	0.0497669
AC084757.4	0.00741457	0.254961						0	PCDHGB7	0.0160912	392.014	LOC221710	0.00317886	0.0498029
LINC01332	0.00741766	0.254903						0	ICOS	0.0160962	392.136	ART5	0.00318028	0.049793
AC104777.3	0.00742043	0.254835						0	KLHL11	0.0161052	392.354	EDC3	0.00318525	0.0498389
GABRG1	0.00742296	0.254758						0	C19orf62	0.0161277	392.902	GTF3C6	0.0031908	0.0498936
AC068491.4	0.00742687	0.254729						0	LOC648684	0.0161293	392.942	HIBCH	0.00319097	0.0498642
AL031775.2	0.00742773	0.254595						0	ANKRA2	0.0161469	393.37	MTIF3	0.00319285	0.0498617
AL021407.1	0.00743431	0.254657						0	OGFRL1	0.0161823	394.233	C14orf159	0.00319411	0.0498494
CXCL12	0.00744174	0.254749						0	LOC646917	0.0161962	394.571	NUP133	0.00319669	0.0498577
AC034236.3	0.00746001	0.255211						0	GSTK1	0.0162067	394.828	HDHD2	0.00319673	0.0498265
COPZ2	0.00746023	0.255055						0	LOC645463	0.0162473	395.818	MNDA	0.00319929	0.0498345
DDB1	0.00746494	0.255053						0	ARL2	0.0162536	395.969	PPL	0.00319959	0.0498073
RHOJ	0.00747229	0.255141						0	C9orf127	0.0162864	396.769	HERC4	0.00320544	0.0498666
AC091544.2	0.00747445	0.255052						0	SASH3	0.0163056	397.237	CORO6	0.00320642	0.04985
AL121832.2	0.0074828	0.255174						0	DUSP21	0.0163262	397.739	ZBTB46	0.00320692	0.0498258
AC006483.2	0.0074881	0.255192						0	AZGP1	0.0163305	397.844	GPR63	0.00320711	0.0497971
AC073387.1	0.00749191	0.255159						0	GINS4	0.0163542	398.42	NAALADL2	0.00321936	0.0499554
RNU6-1178P	0.00751534	0.255794						0	TMEM80	0.0163816	399.089	NICN1	0.00322671	0.0500376
ASB16-AS1	0.00751914	0.255761						0	ZNF533	0.0163909	399.316	ARSJ	0.00324118	0.05023
PCDHGA3	0.00751942	0.255608						0	LOC731007	0.0164004	399.547	DYNLT1	0.00325009	0.0503361
SAMD7	0.00752184	0.255528						0	MAPK13	0.0164174	399.961	MBNL2	0.00325924	0.0504457
MAP1LC3BP1	0.00752815	0.25558						0	YPEL5	0.016453	400.829	TPM2	0.00326051	0.0504334
RNF217-AS1	0.00753548	0.255666						0	DNAJC12	0.0164612	401.027	LIN9	0.00326219	0.0504274
C7orf65	0.00753564	0.255509						0	LOC646168	0.0164693	401.226	SLC20A1	0.00326238	0.0503982
TRAV10	0.00754083	0.255523						0	SEMA4G	0.0164988	401.943	LOC731985	0.00326819	0.0504561
PSMD1	0.00754169	0.25539						0	EFEMP1	0.016546	403.094	MYO5A	0.00328389	0.0506663
FUNDC1	0.00755348	0.255628						0	MFGE8	0.0165805	403.934	ABCA9	0.00328992	0.0507272
CRTAC1	0.00755709	0.255588						0	HCK	0.0165981	404.362	LILRA4	0.0032917	0.0507226
GBP4	0.00756942	0.255844						0	ENO3	0.0166046	404.522	PGRMC1	0.00329518	0.0507441
AP003419.3	0.00757189	0.255765						0	MS4A14	0.0166169	404.82	SMG1	0.00329594	0.0507237
TMEM74	0.00758715	0.256119						0	LOC646332	0.016645	405.505	LOC647673	0.00329651	0.0507005
HYAL4	0.00759167	0.25611						0	TCERG1L	0.0166452	405.51	PDPK1	0.00329791	0.0506901
ADCY2	0.00759986	0.256225						0	DMC1	0.016654	405.724	GGPS1	0.00329814	0.0506617
ZNF471	0.007601	0.256101						0	POFUT2	0.0166567	405.79	MRPL39	0.00330405	0.0507203
LRRN4	0.00762008	0.256583						0	KLRG1	0.0166891	406.579	LUZP5	0.00331313	0.0508278
PET100	0.00762469	0.256576						0	PTPN9	0.0166902	406.607	MRPL44	0.00331383	0.0508064
S100A10	0.0076277	0.256516						0	MAPK12	0.0166995	406.834	C9orf142	0.00332307	0.0509161
ZMIZ1-AS1	0.00762972	0.256423						0	LOC649416	0.0167051	406.969	UBE2N	0.00332395	0.0508976
RTKN	0.00764266	0.256696						0	PLA2G1B	0.0167248	407.449	C1orf27	0.00332845	0.0509345
AC099811.3	0.0076438	0.256573						0	MBD4	0.0167476	408.005	KDELC1	0.00333309	0.0509735
ITM2BP1	0.00765017	0.256626						0	TMEM176A	0.0167596	408.298	LOC391811	0.00333725	0.0510051
AC022915.3	0.00765892	0.256759						0	LOC646582	0.0167612	408.337	SRBD1	0.00334076	0.0510267
L3MBTL1	0.00765969	0.256623						0	KIAA0738	0.0167731	408.625	ZNF468	0.00334123	0.0510019
AL355990.1	0.00766175	0.256532						0	C8orf34	0.0167759	408.693	TMEM200A	0.0033426	0.0509908
AL590666.1	0.00766212	0.256384						0	ATIC	0.0168004	409.291	SGSM1	0.0033491	0.051058
JMJD7-PLA2G4B	0.00766981	0.25648						0	DAB2IP	0.0168036	409.37	TIGD2	0.00336013	0.0511941
SNORD114-13	0.00768996	0.256994						0	LOC730525	0.016846	410.402	UBE2R2	0.00336315	0.0512082
AP003086.2	0.00769351	0.256952						0	ANKRD30B	0.0168938	411.566	RAB11FIP1	0.00336433	0.0511941
P4HA3-AS1	0.00769754	0.256926						0	PABPC4	0.0169084	411.922	GPR115	0.00336439	0.051163
GRK1	0.00770792	0.257112						0	GALNTL4	0.0169396	412.682	TRPC5	0.00336583	0.0511531
AC138150.1	0.00771009	0.257024						0	PITRM1	0.0169398	412.688	CREBL2	0.00337944	0.0513279
SYF2	0.00771624	0.257069						0	LOC652002	0.0169404	412.701	TTC7A	0.00338302	0.0513502
AC012414.6	0.00771718	0.25694						0	C8orf37	0.0169582	413.135	HSD17B2	0.00338644	0.0513702
BX842568.2	0.00772776	0.257132						0	RAB25	0.0169689	413.396	KHDC1	0.00338797	0.0513614
TLE1P1	0.00774322	0.257486						0	PSMD12	0.0169747	413.537	FLJ10986	0.00338988	0.0513584
LIPT1	0.00774875	0.25751						0	MC2R	0.0169756	413.559	DCI	0.00339639	0.0514251
AC017071.1	0.00775516	0.257563						0	PREB	0.0170032	414.233	LOC388272	0.00339812	0.0514193
BECN2	0.00776396	0.257695						0	USP49	0.01705	415.371	SESN1	0.00340367	0.0514713
YWHAZP3	0.00777002	0.257736						0	FAM96B	0.017053	415.445	PCCA	0.00341001	0.0515352
PRKD2	0.00777374	0.2577						0	APOBEC3D	0.0170541	415.472	VTA1	0.00341067	0.0515132
GARNL3	0.00777489	0.257578						0	NDUFA11	0.0171063	416.744	LOC647784	0.00341348	0.0515237
RNU6-1289P	0.00781606	0.258782						0	LOC388588	0.0171244	417.185	LOC728744	0.00341845	0.0515667
MIR618	0.00782502	0.258918						0	BRUNOL5	0.0171884	418.744	CRSP9	0.00344532	0.0519399
AC024084.1	0.00783263	0.25901						0	ANGPTL4	0.0171932	418.862	FLJ20160	0.00344556	0.0519114
C3orf62	0.00783743	0.259008						0	LOC645968	0.0172028	419.095	COQ3	0.00344788	0.0519142
CCDC198	0.00783965	0.258922						0	LOC644005	0.0172133	419.349	RRAGB	0.00345048	0.0519214
AC012668.1	0.00784475	0.25893						0	LOC652545	0.0172272	419.689	C19orf30	0.00345259	0.051921
CYFIP1	0.00784508	0.258781						0	LOC653764	0.0172584	420.448	SPIN3	0.00345534	0.0519303
AP000793.1	0.00785403	0.258917						0	COBLL1	0.0173058	421.604	DHRS7B	0.00345719	0.051926
AL158801.2	0.00785613	0.258826						0	LYPLAL1	0.0173139	421.802	TRAK1	0.00345887	0.0519193
RNU1-134P	0.00786038	0.258807						0	CDK5RAP1	0.0173201	421.953	MRPS27	0.00347048	0.0520614
TEX10	0.00787111	0.259001						0	LOC440871	0.0173284	422.154	TSGA10	0.00347048	0.0520294
DCLRE1C	0.00787246	0.258886						0	FKRP	0.0173459	422.582	C6orf79	0.00347572	0.052076
RDH13	0.00787312	0.258748						0	LOC643468	0.0174055	424.033	SPINK7	0.003478	0.0520781
RNU6-50P	0.00787521	0.258658						0	FDX1L	0.0174904	426.101	C12orf44	0.00348365	0.0521306
AC087260.1	0.00789329	0.259093						0	GMPPA	0.0175248	426.94	GTSE1	0.00348437	0.0521094
MIR647	0.00790401	0.259286						0	FFAR3	0.0175553	427.681	IGSF22	0.00348547	0.0520939
INTS1	0.00791409	0.259457						0	FLJ43987	0.0175688	428.012	ZNF219	0.00348801	0.0520999
LINC00702	0.00792433	0.259633						0	LOC441052	0.01757	428.042	TCEAL4	0.0034881	0.0520693
PCED1B	0.00792926	0.259636						0	ME1	0.017575	428.162	FLJ25169	0.00349035	0.052071
LINC02215	0.00796673	0.260703						0	RPL27	0.0175966	428.688	SRM	0.00349138	0.0520545
RBMS3-AS3	0.00796864	0.260606						0	GGA1	0.017618	429.209	ANXA10	0.00350539	0.0522313
MORF4L1P1	0.00797237	0.260569						0	TRIOBP	0.0176203	429.266	PRKAR2A	0.00350923	0.0522566
MAP2K5	0.0079979	0.261243						0	ATP8B4	0.0176246	429.369	RPP40	0.00350977	0.0522327
BCAS1	0.00800414	0.261288						0	AP3D1	0.0176404	429.755	DIO2	0.00351321	0.052252
PIK3C2B	0.00800559	0.261176						0	KCND1	0.0176433	429.826	QRICH1	0.00351956	0.0523145
ZDHHC15	0.00800611	0.261033						0	C3orf25	0.0176517	430.031	C9orf95	0.00352932	0.0524276
AC002553.2	0.00801575	0.261188						0	WHDC1	0.017679	430.696	ABHD14B	0.00353455	0.0524733
TRAV8-6	0.00801717	0.261075						0	DEGS2	0.0176893	430.947	MRPS18A	0.00354632	0.052616
FAM131A	0.00802231	0.261084						0	LOC647543	0.0177098	431.445	MSL2L1	0.00354643	0.0525856
KRTAP3-4P	0.00802829	0.26112						0	LIPG	0.0177258	431.835	RBM22	0.00355074	0.0526175
PARP8	0.00803618	0.261217						0	C1QB	0.0178419	434.664	ZNF564	0.00357107	0.0528866
LRRC17	0.00804077	0.261208						0	LOC645408	0.017846	434.763	PEG10	0.00357623	0.0529308
TM4SF1	0.00804344	0.261136						0	AGTRL1	0.0178647	435.221	CARM1	0.00359996	0.0532496
AC021546.1	0.00804671	0.261084						0	C9orf85	0.0179022	436.134	CNKSR1	0.00360027	0.0532219
AL691482.3	0.00806141	0.261402						0	FBP1	0.0179233	436.646	BHLHB3	0.00360822	0.0533072
EIF2S1	0.00806162	0.26125						0	CENTB1	0.0179456	437.19	TGM2	0.0036142	0.0533631
GLRXP2	0.00806975	0.261355						0	CCHCR1	0.0179458	437.196	PDS5A	0.00361445	0.0533345
SYCP3	0.00806991	0.261202						0	LOC650325	0.0179591	437.521	NUP35	0.00362162	0.0534079
LINC00609	0.00809387	0.261819						0	SPHK1	0.0179608	437.561	DAAM1	0.00364697	0.0537493
SCAMP1-AS1	0.00810481	0.262015						0	E2F7	0.0179859	438.173	SERPINH1	0.00364857	0.0537403
ZNF586	0.00811311	0.262125						0	PLK1	0.0180322	439.3	FUNDC1	0.00364998	0.0537287
AC084706.1	0.00812022	0.262196						0	DHCR24	0.0180393	439.474	DKK2	0.00365321	0.0537436
MIR99AHG	0.00812139	0.262075						0	LOC285216	0.0180397	439.483	CPT1C	0.00365684	0.0537647
ZNF3	0.00813027	0.262204						0	LOC642732	0.0180424	439.549	LOC390561	0.0036617	0.0538036
C19orf66	0.00813239	0.262114						0	MIER3	0.0180827	440.531	LRRC28	0.00366862	0.0538728
AC009220.1	0.00813558	0.262059						0	SH3GL3	0.0181191	441.417	FAM120B	0.00366995	0.0538599
RPL10P8	0.008146	0.262236						0	OR2L8	0.0181315	441.719	SHOC2	0.00368677	0.0540741
LIX1L	0.00814646	0.262093						0	C18orf54	0.0181499	442.168	HOXD1	0.00370312	0.0542813
LINC01229	0.00814818	0.261991						0	LOC642295	0.0181547	442.284	PTPN7	0.00370821	0.0543231
ZNF701	0.00815064	0.261913						0	DEFB106A	0.0181975	443.327	MGEA5	0.00370891	0.0543007
CALD1	0.00815079	0.26176						0	C21orf63	0.0182993	445.807	GSN	0.00371126	0.0543025
TRIB3	0.00815244	0.261656						0	BASP1	0.0183097	446.06	COL9A2	0.00373083	0.0545561
AC012668.2	0.00815348	0.261533						0	NRD1	0.0183444	446.907	KIAA0261	0.00373259	0.0545491
SIGIRR	0.00815413	0.261397						0	DEPDC5	0.0183485	447.005	OGFRL1	0.00373791	0.054594
MIR5191	0.00816395	0.261554						0	FAM12B	0.0183546	447.156	ARL6IP5	0.00373983	0.0545894
AC069366.2	0.0081712	0.26163						0	LOC649366	0.0183882	447.974	CREBZF	0.0037494	0.0546963
AP000697.1	0.0081773	0.261669						0	MICA	0.0184195	448.735	FLJ90680	0.00375209	0.0547028
AC018692.3	0.00819385	0.262041						0	HES5	0.0184207	448.765	FUNDC2	0.0037537	0.0546935
RNA5SP217	0.00819499	0.261921						0	STIP1	0.018524	451.281	MBOAT7	0.00375446	0.0546719
AC023632.6	0.00819946	0.261907						0	SPRY3	0.0185368	451.593	TCEAL8	0.00376527	0.0547965
CCDC62	0.0082061	0.261963						0	PBOV1	0.0185427	451.737	ATR	0.00377461	0.0548997
ZNF251	0.00820901	0.2619						0	TASP1	0.0185703	452.41	FNDC4	0.00377486	0.0548706
AC105339.3	0.00821767	0.26202						0	LOC653481	0.0186196	453.612	SLAMF8	0.00377554	0.0548478
AC005674.2	0.00821802	0.261875						0	KNDC1	0.018664	454.692	SYTL2	0.00377932	0.0548699
PSORS1C3	0.00821922	0.261757						0	LOC650076	0.0186652	454.722	C17orf79	0.00378105	0.0548624
FO393422.1	0.00822	0.261626						0	LOC648763	0.0186677	454.783	NPAL2	0.00378152	0.0548366
MECOM	0.00822044	0.261484						0	DDX11	0.0186992	455.55	KIF21B	0.00378789	0.0548962
PICK1	0.00823153	0.261681						0	FAM59A	0.018711	455.837	COL4A3BP	0.0037882	0.054868
PLAC9	0.00823596	0.261667						0	ABCC10	0.0187388	456.514	F2RL3	0.00379121	0.054879
RNA5SP263	0.00823864	0.261596						0	OXR1	0.0187662	457.183	METTL9	0.00379459	0.0548954
AL161722.3	0.00823927	0.261461						0	CLEC2B	0.0187897	457.756	INSR	0.00379582	0.0548806
ACTBP13	0.00825515	0.26181						0	NRP1	0.0187916	457.801	RNF44	0.00380301	0.0549519
AC010731.2	0.00825577	0.261674						0	PSPH	0.0188299	458.735	CDH15	0.00380693	0.054976
AC048347.1	0.00826583	0.261838						0	C10orf49	0.0188374	458.918	USP15	0.00381373	0.0550415
HSD17B2	0.00827575	0.261997						0	MYOHD1	0.0188479	459.172	SH3BP1	0.00381857	0.0550788
AL354836.1	0.00828836	0.262241						0	PTRF	0.0188596	459.456	S100A6	0.00382441	0.0551303
ITFG1	0.00828932	0.262116						0	LOC390829	0.0188754	459.842	CHST13	0.0038261	0.0551221
AGAP12P	0.00829839	0.262248						0	AADACL4	0.0189011	460.469	HPSE	0.00382972	0.0551416
FA2H	0.00830008	0.262146						0	LOC731438	0.0189045	460.551	MFAP2	0.00383209	0.0551431
AC011247.2	0.00830713	0.262214						0	CYB5R3	0.0189825	462.452	ANKRD36	0.00384208	0.0552543
ZDHHC21	0.00831084	0.262176						0	GUCY1B3	0.0189989	462.851	COL18A1	0.00384631	0.0552825
SP9	0.00831189	0.262055						0	ERCC8	0.019002	462.926	CCDC62	0.00384828	0.0552782
FAM151A	0.00831321	0.261942						0	ZMYND15	0.0190033	462.959	LOC652726	0.00385025	0.0552738
AC025031.5	0.00831424	0.26182						0	WFDC1	0.0190684	464.544	TNFAIP8L1	0.00385267	0.0552761
CNOT7P1	0.00831491	0.261687						0	PHF20	0.0190805	464.84	HIST1H4H	0.00385451	0.0552699
AL354919.2	0.00831586	0.261563						0	BRSK1	0.0190964	465.227	OTOF	0.0038546	0.0552386
AP003721.3	0.00831688	0.261441						0	PSMB3	0.0191112	465.586	KBTBD7	0.0038625	0.0553194
PLEKHF1	0.00832604	0.261576						0	KPNB1	0.0191228	465.869	OR2T1	0.00387733	0.0554992
C11orf87	0.00832913	0.261519						0	DENND3	0.0191309	466.067	SNX26	0.00389049	0.0556548
FUT10	0.00833491	0.261547						0	C3orf33	0.0191593	466.76	LOC650006	0.00389055	0.055623
AC079684.1	0.00834089	0.261581						0	CBWD1	0.0191757	467.158	DNAJA3	0.0038942	0.0556425
AC060766.3	0.00835044	0.261727						0	RGMB	0.019189	467.483	ATG5	0.00389992	0.0556916
ADH6	0.00835355	0.261671						0	KPNA2	0.0191992	467.732	SDHD	0.00391023	0.0558061
CAVIN4	0.00835358	0.261519						0	SYNC1	0.0192231	468.314	RPL18A	0.00391088	0.0557827
AC007742.2	0.00835513	0.261414						0	MPZL2	0.0192293	468.463	REEP5	0.00391169	0.0557616
CDKL1	0.00836157	0.261463						0	LOC728505	0.0192306	468.497	MAT2B	0.00391524	0.0557796
ANGPTL5	0.00836423	0.261393						0	CHSY3	0.0192399	468.723	CTNNAL1	0.003916	0.0557578
PCDH10	0.00837505	0.261578						0	RGS10	0.0192577	469.155	NUCB2	0.00391685	0.0557373
HOXB5	0.00837655	0.261473						0	SLC26A5	0.0192717	469.497	LOC728181	0.00391967	0.0557449
SPAG9	0.00838325	0.261529						0	LOC651624	0.0193202	470.678	PMPCB	0.0039252	0.0557909
AL583722.4	0.00839116	0.261623						0	OR4A16	0.019324	470.771	C14orf108	0.00392629	0.0557739
AC239584.1	0.00839428	0.261568						0	MS4A13	0.0193423	471.217	NNMT	0.00392853	0.0557732
RAD51C	0.00841376	0.262022						0	C10orf120	0.0193804	472.145	FLJ26850	0.00393998	0.0559033
C20orf187	0.00841534	0.261919						0	Septin 11	0.0193989	472.597	ZNF650	0.00394892	0.0559974
TNPO1	0.0084255	0.262083						0	HOXD8	0.0193997	472.615	IGFBP4	0.00394909	0.0559673
AL096803.3	0.00842672	0.261968						0	RALGPS1	0.0194239	473.205	FOLR2	0.0039501	0.0559491
LINC01004	0.00842801	0.261856						0	MT1X	0.0194291	473.331	RPL9	0.00395375	0.0559681
RCBTB2P1	0.00846908	0.262979						0	LIMK1	0.0194637	474.175	CYP2J2	0.00395562	0.0559621
AL512310.2	0.00847749	0.263088						0	HOXD11	0.0194768	474.493	ZMYM6	0.00396205	0.0560206
AL121877.1	0.00849023	0.26333						0	JMJD1B	0.0194943	474.92	CSTF3	0.00397017	0.0561029
LRRC42	0.00851188	0.263849						0	MRPL11	0.0195031	475.136	LOC221091	0.00397924	0.0561984
PLA2G6	0.0085146	0.26378						0	LOC652126	0.019505	475.182	RANBP1	0.00398134	0.0561955
PTCSC3	0.00852049	0.26381						0	SGCB	0.0195082	475.26	ZNF561	0.00399005	0.0562858
OR1D5	0.0085263	0.263837						0	AOC2	0.0195934	477.334	C19orf61	0.00399426	0.0563127
RNU1-103P	0.00852685	0.263701						0	SRP9	0.019648	478.664	LYPLAL1	0.00399517	0.0562929
PHF11	0.00853783	0.263888						0	BAZ2B	0.0196874	479.624	SEL1L	0.00399527	0.0562617
AC007547.2	0.0085409	0.26383						0	TXLNB	0.0197619	481.439	LRRN1	0.00399741	0.0562593
SLC24A3	0.00854302	0.263744						0	PAPPA2	0.0197722	481.69	LOC130773	0.00400729	0.0563658
CMAHP	0.00855991	0.264113						0	PNMA1	0.0198291	483.077	REEP2	0.00401216	0.0564018
LINC00316	0.0085709	0.264299						0	ZNF281	0.0198638	483.921	LOC650562	0.00401222	0.05637
RSL1D1	0.0085713	0.264159						0	NAPEPLD	0.019865	483.952	C12orf24	0.00402419	0.0565057
CACTIN	0.00857329	0.264068						0	CHN1	0.0198897	484.554	TRIML1	0.00404986	0.0568334
HNRNPRP2	0.00857359	0.263925						0	FLJ45032	0.019932	485.584	ORMDL2	0.00406479	0.05701
ELDR	0.00858838	0.264229						0	COMMD2	0.0199532	486.1	MRPS14	0.00408055	0.0571981
AC008780.2	0.00860478	0.264581						0	LOC644083	0.0199761	486.658	DHCR24	0.00408111	0.0571731
NXPE3	0.00862667	0.265101						0	EFCAB5	0.0200326	488.033	ZFP90	0.00408768	0.0572323
RN7SKP281	0.00863411	0.265178						0	SLC12A4	0.020033	488.045	DLG5	0.0040905	0.0572387
ZNF493	0.00863471	0.265044						0	BLOC1S3	0.0200331	488.046	HPGD	0.0040964	0.0572885
MYLK	0.00864103	0.265086						0	LTBP3	0.0200407	488.233	HS3ST3A1	0.00409814	0.0572799
TPPP3	0.00864106	0.264935						0	GRTP1	0.0200741	489.045	PODN	0.00410296	0.0573144
AC098613.1	0.0086413	0.26479						0	SGK3	0.0200824	489.247	LOC653773	0.00411397	0.0574352
Z84485.1	0.00864586	0.264778						0	GK	0.0200879	489.382	LOC649841	0.00411656	0.0574385
Z83851.2	0.0086495	0.264738						0	GIMAP1	0.0201046	489.788	TIGD6	0.00411904	0.0574402
AL021407.3	0.00865705	0.264818						0	RASL10A	0.0201372	490.583	LOC389000	0.00411912	0.0574085
ZNF213-AS1	0.00866207	0.26482						0	SEC11C	0.0201606	491.153	LOC651816	0.00412218	0.0574182
RNU6-1255P	0.00866643	0.264801						0	LOC645458	0.0201697	491.375	TMBIM4	0.00412647	0.0574451
AL078604.2	0.00866781	0.264692						0	CIC	0.0201892	491.849	LOC645904	0.00413764	0.0575677
BSNDP4	0.00867539	0.264773						0	ITGA4	0.0201896	491.858	THAP6	0.00414814	0.0576809
BX842559.1	0.00867912	0.264736						0	LOC727849	0.0201909	491.89	RNF14	0.00415044	0.05768
NFE2L3P1	0.00868414	0.264737						0	LOC645837	0.0202781	494.015	GCLC	0.00415436	0.0577016
CATSPERG	0.00868444	0.264596						0	C1orf106	0.0202867	494.225	ARHGEF6	0.00416569	0.057826
AC093772.1	0.00870531	0.265081						0	CXCL1	0.0203267	495.198	CYBB	0.00416586	0.0577954
CDK10	0.00871436	0.265205						0	RPL39	0.0203361	495.428	UPK3B	0.0041684	0.0577977
ERICH5	0.0087191	0.265199						0	C1orf89	0.0203523	495.822	C4orf41	0.00418315	0.0579693
AC011995.1	0.00872122	0.265112						0	CLCA4	0.0203593	495.993	XKR6	0.00418504	0.0579624
COL14A1	0.00872619	0.265113						0	WDR92	0.0203904	496.751	STAT6	0.00419057	0.058006
AC079447.1	0.00873038	0.265089						0	MST150	0.0203926	496.805	MAP4K3	0.00420798	0.0582139
TECR	0.0087475	0.265458						0	LOC649765	0.020397	496.912	RFC2	0.00421303	0.0582508
SORCS1	0.00874814	0.265327						0	TRPV5	0.0204545	498.313	MGC12965	0.00422013	0.0583159
ZNF678	0.00875092	0.265261						0	C1R	0.0204579	498.395	SHQ1	0.00422226	0.0583122
CROT	0.00876598	0.265567						0	MRPS30	0.0204593	498.429	KCNH4	0.00423914	0.0585122
MTCO3P16	0.00877815	0.265785						0	FBN2	0.0204661	498.596	AIF1	0.00424002	0.0584911
CISD1P1	0.00878164	0.26574						0	TIAM2	0.0205419	500.442	DPP8	0.00424138	0.0584768
AL513283.1	0.00878272	0.265623						0	C3orf24	0.0205465	500.554	LOC643424	0.00425334	0.0586085
MAFG	0.00879805	0.265936						0	LOC149134	0.0205815	501.407	GFI1	0.00425498	0.0585979
ST6GALNAC3	0.0088021	0.265908						0	NID1	0.0205817	501.412	CXCL3	0.00426217	0.0586639
MTRNR2L10	0.00880243	0.265768						0	XKR3	0.0206032	501.935	PTPRS	0.00427733	0.0588392
AP003472.1	0.00880995	0.265845						0	LOC649722	0.0206183	502.304	CART1	0.00428013	0.0588445
AC074140.1	0.0088106	0.265714						0	LOC653574	0.020642	502.88	C3orf23	0.00428586	0.05889
AL163195.3	0.00881076	0.265569						0	FGB	0.0206617	503.359	FOXQ1	0.00429427	0.0589723
OSTCP2	0.00881683	0.265603						0	ADCYAP1R1	0.0207477	505.455	C12orf34	0.00429852	0.0589975
DGKI	0.00882348	0.265653						0	ATP1B3	0.0207524	505.571	ABHD6	0.00430157	0.0590061
PTGER3	0.00882794	0.265638						0	PACRG	0.0207531	505.587	IQCK	0.00430681	0.0590447
LTV1P1	0.00882986	0.265546						0	LOC343927	0.0207661	505.903	LOC651575	0.00431487	0.059122
ZSCAN16	0.00883412	0.265525						0	CTXN3	0.0207717	506.04	LOC285095	0.00432479	0.0592246
AC023510.2	0.00884327	0.265651						0	RPS4X	0.0207881	506.439	COBRA1	0.00432896	0.0592483
FHAD1	0.00884443	0.265537						0	KCNH4	0.0208546	508.06	DHRS12	0.0043473	0.059466
AC004704.1	0.0088471	0.265468						0	NOD3	0.0208699	508.431	VIPR1	0.00436204	0.0596341
AC104653.2	0.00884896	0.265374						0	DUSP3	0.0208736	508.522	ZNF443	0.00436405	0.0596282
OR10W1	0.00885106	0.265289						0	ZNF121	0.0208829	508.749	SPSB3	0.00436582	0.0596189
AP005131.6	0.00885706	0.26532						0	PHEX	0.0208908	508.941	METTL8	0.00436738	0.0596068
RCHY1	0.00886496	0.265408						0	LOC644254	0.0209023	509.221	KNTC1	0.00438174	0.0597693
HMGB1P19	0.00887088	0.265436						0	MAP7	0.0209206	509.666	PAPOLA	0.0043845	0.0597735
NPAS2	0.00888864	0.265819						0	MFAP3L	0.0209285	509.859	KIF16B	0.00438624	0.0597637
AC063919.1	0.0089076	0.266237						0	RAB27A	0.0209327	509.962	CSDC2	0.00438735	0.0597454
DHRS4L2	0.00891293	0.266248						0	KLHDC1	0.0209501	510.385	KCTD21	0.00439479	0.0598133
TOX3	0.00892471	0.266451						0	LOC642816	0.0209528	510.452	PPP1R12B	0.00439492	0.0597817
AC006157.1	0.00892858	0.266417						0	LOC645032	0.0209789	511.087	WDR86	0.0044023	0.0598487
AC010551.1	0.00892871	0.266273						0	CTR9	0.0209956	511.495	PPP2R3B	0.00440779	0.0598898
ZNF77	0.00893416	0.266287						0	CLCF1	0.0209988	511.573	MTIF2	0.00440996	0.059886
OSBPL10	0.00893548	0.266178						0	CCDC55	0.0210104	511.856	ENTPD1	0.0044232	0.0600324
AC027348.1	0.00893795	0.266103						0	SLC12A8	0.0210498	512.815	TMEM50B	0.00442777	0.0600608
ELP1	0.00895546	0.266476						0	IFRG15	0.0210885	513.757	LOC648622	0.00443062	0.0600661
TPTEP2	0.00896041	0.266475						0	TUBA4	0.0210952	513.922	TGDS	0.00445043	0.0603012
IL7	0.00897551	0.266776						0	LENG9	0.0211242	514.627	RPL36AL	0.00446185	0.0604223
PXT1	0.00898639	0.266951						0	LOC641802	0.0211644	515.608	WWP2	0.00446584	0.0604427
AC079466.1	0.0089881	0.266853						0	MAS1L	0.0212032	516.552	LOC653108	0.00446747	0.0604312
AL121899.1	0.00898816	0.266707						0	FLJ37543	0.0212541	517.793	ASRGL1	0.00447046	0.060438
AVEN	0.00899984	0.266905						0	VEGFB	0.0212663	518.089	C13orf18	0.00447314	0.0604408
SLC16A3	0.00900233	0.266831						0	SOS1	0.0212684	518.141	TEX264	0.00447345	0.0604114
CUL1	0.00900978	0.266904						0	LOC642815	0.0213403	519.893	NDUFB5	0.00448582	0.0605449
AL121758.1	0.00901033	0.266773						0	CTNNAL1	0.0213435	519.97	LOC153328	0.00448692	0.0605262
AC108215.1	0.00902227	0.266978						0	PCTK1	0.0213735	520.702	SCARB2	0.0044896	0.0605288
AC110716.1	0.0090258	0.266935						0	LOC653206	0.0213797	520.852	BMP3	0.00449329	0.0605451
AC090617.6	0.00902733	0.266833						0	WDR63	0.0214481	522.518	PRAMEF5	0.00449417	0.0605235
RBBP8NL	0.00904842	0.267308						0	ALCAM	0.0214591	522.786	LOC440733	0.00450298	0.0606086
AC113155.1	0.00905677	0.267407						0	UCRC	0.0214764	523.209	CAMLG	0.00450958	0.060664
AL845552.1	0.0090684	0.267603						0	TMOD1	0.0214802	523.301	HHAT	0.00451073	0.060646
AL357375.1	0.00907006	0.267504						0	P2RX1	0.0215087	523.994	CLYBL	0.00451656	0.0606908
AC113385.2	0.00907091	0.267382						0	LRRC4	0.0216109	526.484	YTHDC1	0.00451816	0.0606789
SNORA2A	0.00907126	0.267245						0	GPD2	0.0216488	527.408	ASIP	0.00453402	0.0608583
REC8	0.00907714	0.267271						0	LOC643186	0.021667	527.852	MGC23985	0.00455933	0.0611644
KRT18P3	0.00908556	0.267371						0	ST8SIA1	0.0216711	527.952	GNB2L1	0.00456871	0.0612565
CIB2	0.00908601	0.267238						0	CYP4F12	0.021775	530.481	KIAA0562	0.0045843	0.0614316
ZNF211	0.00909585	0.26738						0	LOC643262	0.0218156	531.471	SLC3A2	0.00458527	0.0614109
AP002840.2	0.00909778	0.26729						0	LOC646609	0.0218201	531.582	USMG5	0.00459424	0.0614972
KRTAP5-10	0.00909901	0.267179						0	C5orf5	0.0218203	531.586	LOC729399	0.00459449	0.0614668
GHRL	0.00913333	0.26804						0	SFRS2IP	0.0218388	532.036	ENDOGL1	0.00459953	0.0615004
AC127002.1	0.00913804	0.268031						0	GPR132	0.0218395	532.054	C1orf186	0.00460349	0.0615196
CEP135	0.00914251	0.268015						0	LOC387895	0.0218656	532.689	MKX	0.00461282	0.0616105
ZFP3	0.00914984	0.268083						0	C1orf220	0.0219163	533.926	SLC29A3	0.00462562	0.0617476
PHF12	0.00915044	0.267954						0	ECE1	0.0219177	533.959	GAS1	0.00462659	0.0617267
AL035071.1	0.00916361	0.268192						0	STX18	0.0219192	533.996	TMEM201	0.00465385	0.0620565
HSPE1P21	0.00917212	0.268295						0	FAM35A	0.0219316	534.298	LOC648581	0.00465524	0.062041
AF241725.1	0.0091869	0.26858						0	CLDND1	0.0219776	535.417	TIMP2	0.00466648	0.0621568
STRN3	0.00919023	0.26853						0	CBWD2	0.0219789	535.449	SCNN1A	0.00467109	0.0621841
AC091163.1	0.00919602	0.268553						0	LOC202134	0.022003	536.037	TMEM128	0.00467377	0.0621859
ACY1	0.00919952	0.268509						0	KIAA1539	0.0220595	537.412	VPRBP	0.00467931	0.0622256
RASSF9	0.00921343	0.268768						0	ITPKB	0.0220712	537.699	ATP9B	0.00469021	0.0623366
CYCSP33	0.00921827	0.268762						0	THBS2	0.0220831	537.989	ZNF507	0.00469206	0.0623271
AC078883.3	0.00922795	0.268898						0	CISH	0.0221602	539.867	MGC4677	0.0046953	0.0623362
SNORD116-12	0.00923422	0.268934						0	LOC649282	0.0221694	540.09	TOB1	0.00469564	0.0623067
DNAH8	0.00925387	0.26936						0	SLC5A9	0.0221707	540.123	GNAZ	0.00469986	0.0623288
AC007966.1	0.00927521	0.269834						0	LOC652354	0.0221735	540.19	TSEN54	0.00470013	0.0622984
HBG1	0.00928164	0.269874						0	LOC652479	0.0222607	542.316	LOC652215	0.00470644	0.0623482
TMIGD2	0.00928953	0.269957						0	ZNF442	0.0223215	543.796	FER1L3	0.00470796	0.0623344
AC011467.4	0.00931022	0.270411						0	LOC647677	0.0223608	544.753	IKZF1	0.00472349	0.0625061
LINC02209	0.00931705	0.270462						0	DENND1A	0.0224197	546.189	FAM101B	0.00472375	0.0624756
MST1R	0.00932016	0.270406						0	COMP	0.0224238	546.289	GRAP	0.00473125	0.0625408
AC126335.1	0.00932329	0.27035						0	LOC728468	0.0224339	546.534	CES1	0.00473452	0.0625501
NF1P6	0.00932959	0.270386						0	PRMT8	0.0224489	546.901	ABLIM3	0.00473847	0.0625684
CPT1B	0.00933252	0.270324						0	GOLGA2L1	0.0225004	548.156	SLC30A9	0.00474386	0.0626056
GPR107	0.00933287	0.270188						0	ZNF320	0.0225113	548.421	PTPRC	0.00474468	0.0625825
AC099489.2	0.00933852	0.270206						0	LOC642527	0.0225676	549.792	PDE6H	0.00474912	0.0626071
DBH-AS1	0.00934267	0.270179						0	MARS2	0.0225717	549.891	ORC4L	0.00475312	0.062626
AC018710.1	0.00934528	0.270109						0	LOC254312	0.022576	549.996	RTN2	0.00475411	0.0626052
CALU	0.00935433	0.270224						0	ZNF660	0.0225928	550.405	C12orf59	0.00475487	0.0625813
LCE3C	0.00937455	0.270662						0	YARS	0.0225959	550.481	NETO2	0.0047565	0.062569
RN7SL583P	0.00940479	0.271389						0	AHCYL1	0.0226024	550.641	SC65	0.00476588	0.0626586
CGA	0.00942469	0.271816						0	ZNF415	0.0226451	551.679	CPVL	0.00476633	0.0626307
AC104350.1	0.00942469	0.27167						0	ATP6V0E2	0.022658	551.994	MED24	0.00477079	0.0626555
PPP2R2B	0.00942856	0.271635						0	RASA4	0.0226651	552.166	GTF2H4	0.00477117	0.0626267
ADAMTS12	0.00943485	0.27167						0	DBNDD1	0.0226984	552.978	NFXL1	0.00477196	0.0626034
P4HB	0.00943522	0.271534						0	LOC402160	0.0227145	553.371	PRRG2	0.00477699	0.0626357
AC015818.9	0.00943915	0.271501						0	ZCCHC14	0.0227709	554.746	TEGT	0.00477819	0.0626176
DSEL	0.00944908	0.271641						0	KRTAP20-2	0.0228161	555.847	LOC651553	0.00479255	0.062772
AC078778.1	0.00946421	0.27193						0	SCN8A	0.0228277	556.128	PLCG2	0.00479539	0.0627756
AC004477.1	0.00946658	0.271852						0	KRBA2	0.0229122	558.188	ZNF167	0.00479951	0.0627958
AC095032.1	0.00946914	0.271779						0	FAM129B	0.022932	558.67	SPECC1	0.00480433	0.062825
FAM162A	0.00948178	0.271996						0	JAM3	0.0229535	559.193	SLC25A29	0.00481162	0.0628867
AC108025.2	0.00948402	0.271914						0	LOC641733	0.0229731	559.671	NANOS1	0.00481297	0.0628705
ZNF529	0.00948461	0.271785						0	ST6GALNAC3	0.0229988	560.297	ARMCX5	0.00482524	0.0629971
STT3A	0.00949569	0.271957						0	LOC402100	0.023002	560.374	HLA-DOB	0.00483837	0.0631346
AL133255.1	0.00950003	0.271936						0	ABO	0.0230132	560.647	LOC402538	0.00484267	0.063157
EPDR1	0.00950484	0.271928						0	COX7A1	0.0230315	561.093	TAF7	0.00484499	0.0631534
HK1	0.00950527	0.271795						0	GEM	0.023084	562.373	LOC647460	0.0048466	0.0631406
CLDN19	0.00950632	0.27168						0	CENPO	0.023111	563.031	FAM62C	0.00484805	0.0631257
FSTL5	0.00950862	0.2716						0	PEG10	0.0231434	563.819	NLGN2	0.00485253	0.0631503
AGBL2	0.0095183	0.271731						0	TACR1	0.0231563	564.133	KCNAB3	0.00485257	0.0631171
LINC01198	0.00952748	0.271848						0	CTF8	0.0231586	564.19	HAPLN4	0.00485592	0.0631269
AC010422.4	0.00952968	0.271766						0	LYAR	0.0232214	565.72	LOC642771	0.00485952	0.0631401
NMNAT1P5	0.00954198	0.271972						0	CLDN17	0.0232319	565.975	CCNT2	0.00486294	0.0631509
PRDX4	0.0095445	0.271899						0	LOC401720	0.0232457	566.313	LOC642616	0.00486482	0.0631416
PABPC1P10	0.00955098	0.271939						0	PECAM1	0.0232504	566.426	LRRTM4	0.00487539	0.0632451
GAPDHP62	0.00955583	0.271932						0	GOSR2	0.0232656	566.798	COBLL1	0.00488157	0.0632915
S100A16	0.00956351	0.272006						0	LOC644365	0.0232746	567.016	PIP	0.00488199	0.0632633
AL020994.3	0.00956652	0.271946						0	TACC3	0.0232949	567.511	KIAA1370	0.00488787	0.0633059
LYN	0.00957202	0.271958						0	HMX3	0.0233109	567.899	FAM113B	0.00489293	0.0633377
FBXO46	0.0095766	0.271944						0	HP	0.0233273	568.3	RAB4A	0.00490226	0.0634248
AL359265.1	0.00957846	0.271852						0	KIAA1383	0.0233285	568.33	SIN3A	0.00490255	0.0633948
UNC80	0.00958078	0.271774						0	DYSF	0.0233583	569.054	POP7	0.00491738	0.0635529
RAD23A	0.00958431	0.27173						0	OXGR1	0.0233906	569.841	C1QTNF1	0.00492746	0.0636494
ZNF271P	0.00959199	0.271804						0	IFNA14	0.0234307	570.818	LRFN4	0.00493192	0.0636733
AC093535.1	0.00960866	0.272132						0	KCTD15	0.0234365	570.959	PPP2R5D	0.00493615	0.0636941
Z82249.1	0.00961059	0.272042						0	LOC284821	0.0234419	571.092	SHISA2	0.0049428	0.0637461
C5orf56	0.00961356	0.271982						0	LOC388743	0.0234448	571.163	C6orf205	0.00495053	0.0638121
AC005262.1	0.00961717	0.271941						0	CRNN	0.0234974	572.443	MS4A6A	0.00496822	0.0640062
AC002059.1	0.00962168	0.271924						0	LOC650684	0.0235053	572.637	ATIC	0.00497262	0.0640291
NCOR1	0.0096282	0.271965						0	C12orf43	0.023607	575.113	SLC5A1	0.00497552	0.0640326
KIF28P	0.00963169	0.27192						0	LOC644950	0.0236092	575.167	LOC731640	0.00498344	0.0641007
OR7M1P	0.00963372	0.271833						0	RPL10	0.0236103	575.195	TMCO6	0.00498776	0.0641224
RNU2-50P	0.00963373	0.27169						0	LOC654056	0.0236159	575.331	ATPBD4	0.00499585	0.0641925
RPSAP72	0.00963455	0.27157						0	RGMA	0.0236304	575.685	FUBP1	0.00500177	0.0642346
AC011008.1	0.00966106	0.272174						0	SHISA4	0.0237128	577.69	ABCB11	0.00500205	0.0642043
E2F6P3	0.00966993	0.272281						0	LOC124685	0.0237152	577.749	RUSC2	0.0050046	0.0642033
AVPR1A	0.00967284	0.272219						0	GUSBL2	0.0237759	579.228	ANKRD1	0.0050185	0.0643477
AL157827.1	0.0096788	0.272244						0	BHLHB3	0.0238216	580.341	CENPO	0.00502709	0.064424
SPATA31A1	0.00968201	0.272191						0	JPH4	0.0238492	581.015	TTC21B	0.00503154	0.064447
AC011294.1	0.00968332	0.272085						0	HTR4	0.0239086	582.461	LIPC	0.00503335	0.0644364
VENTXP1	0.00971519	0.272837						0	CCDC140	0.0239364	583.14	COL11A1	0.00503935	0.0644794
AC020934.2	0.00972398	0.27294						0	LOC643911	0.0239708	583.975	ST3GAL6	0.00504067	0.0644623
ZNF124	0.00973048	0.272979						0	CYP4F22	0.0240855	586.772	STIP1	0.00504174	0.0644422
SETD3	0.00973785	0.273043						0	FLJ40125	0.0240972	587.057	TMEM41B	0.0050436	0.0644321
AC009088.1	0.00975343	0.273336						0	ACBD5	0.0241079	587.316	KRTAP5-5	0.00504742	0.0644473
P3H3	0.00977545	0.27381						0	LOC650116	0.0241299	587.852	CCDC24	0.00504767	0.0644166
RNF217	0.00977638	0.273693						0	SLC6A9	0.0241658	588.727	TYROBP	0.00504946	0.0644058
KRTAP10-13P	0.00978506	0.273792						0	APLP2	0.0242562	590.929	PABPC4	0.00505041	0.0643842
MIR320B2	0.00979271	0.273863						0	TIPIN	0.0243007	592.014	CDC23	0.00505208	0.0643718
RPL31P61	0.00980174	0.273972						0	ACTR3B	0.0243646	593.571	MYLIP	0.00505526	0.0643786
SPARCL1	0.00980532	0.273929						0	TGM2	0.0243916	594.227	LOC651436	0.00506135	0.0644225
AC027779.1	0.00980875	0.273882						0	IL13RA1	0.0243918	594.232	FLJ44005	0.00506387	0.0644209
LINC00428	0.00981965	0.274043						0	ITGB5	0.024399	594.409	PLEKHA1	0.00506504	0.0644021
RN7SL69P	0.00982508	0.274052						0	LOC400963	0.0244038	594.524	NDUFS4	0.00506746	0.0643993
LINC01933	0.00985404	0.274716						0	ZNF132	0.0244291	595.141	TNRC9	0.0050702	0.0644005
ULK2	0.00985888	0.274708						0	RAPGEFL1	0.0245998	599.3	DKK3	0.00507667	0.0644491
AC009032.1	0.0098666	0.27478						0	LOC653820	0.0246171	599.722	SLN	0.00507848	0.0644385
AC110769.1	0.00987607	0.2749						0	KDELC2	0.0246199	599.791	LOC392979	0.00508438	0.0644798
PLEKHG7	0.00988633	0.275043						0	PNOC	0.0246308	600.055	PEBP4	0.00508802	0.0644923
MAN1B1-DT	0.00989115	0.275034						0	LOC647784	0.0247426	602.778	MLLT11	0.00509559	0.0645547
AP002530.1	0.00990113	0.275168						0	USP47	0.0247806	603.706	NECAP1	0.00509983	0.0645749
MYL3	0.0099059	0.275158						0	B3GALNT2	0.0248102	604.426	C1GALT1C1	0.00510935	0.0646618
AP001010.1	0.00991782	0.275346						0	Gcom1	0.0248133	604.502	Gcom1	0.00513998	0.0650156
AKNA	0.00992417	0.275379						0	LOC653643	0.0248142	604.524	CBLC	0.00514001	0.0649823
AC132872.3	0.00994588	0.275838						0	PDCD2	0.0248668	605.805	TMEM145	0.00514008	0.0649495
SAMD12-AS1	0.00995817	0.276036						0	ZMPSTE24	0.0249599	608.073	HIST2H3C	0.00514055	0.0649217
TCEAL5	0.00996374	0.276047						0	LOC727752	0.0249604	608.085	CD86	0.00514665	0.0649651
BSCL2	0.00996599	0.275967						0	LOC642769	0.0249693	608.302	HIST1H1C	0.00514815	0.0649504
PODNL1	0.00997339	0.276028						0	LOC645485	0.0250081	609.247	LOC346950	0.00514997	0.0649397
ADRA2A	0.00998965	0.276336						0	RPL22	0.0250081	609.248	LOC391656	0.00516664	0.0651162
CMTM8	0.00999305	0.276287						0	C17orf62	0.0250638	610.605	LOC644743	0.00516771	0.0650961
AL139289.1	0.00999444	0.276182						0	LOC644623	0.0250692	610.737	LOC643072	0.00517128	0.0651074
Z97206.1	0.0100012	0.276228						0	FIGLA	0.0250817	611.04	C19orf48	0.00517315	0.0650973
CRYGS	0.0100059	0.276215						0	FRMPD4	0.0251146	611.841	DPPA4	0.00517418	0.0650766
NAALADL2	0.010007	0.276102						0	GTF3C1	0.0251217	612.016	C6orf173	0.00517639	0.0650708
AL031601.2	0.0100123	0.276105						0	GALNTL1	0.025157	612.874	GREM1	0.00517989	0.0650812
TNFAIP2	0.0100213	0.276211						0	LOC643133	0.0251744	613.298	PCMTD1	0.00520425	0.0653535
VSTM4	0.0100224	0.2761						0	CYBASC3	0.025196	613.825	KRTAP5-9	0.00521009	0.0653932
FAM180A	0.0100245	0.276015						0	UAP1L1	0.0252304	614.662	LOC645968	0.00521103	0.0653713
ITGB1BP1	0.0100246	0.275874						0	SLC8A2	0.0252583	615.342	GIT2	0.00521351	0.0653688
AC020612.2	0.0100438	0.276263						0	COPG	0.0253124	616.66	MZF1	0.00521816	0.0653934
RPS4XP7	0.010049	0.276263						0	FST	0.0253683	618.023	LOC730995	0.00522106	0.0653962
ARSB	0.0100591	0.276397						0	KLHL5	0.0253855	618.441	LOC650276	0.00522381	0.0653969
AC105942.1	0.010061	0.276309						0	FUCA1	0.0253877	618.495	PILRA	0.0052257	0.065387
ARHGAP22-IT1	0.0100633	0.276229						0	MAP1B	0.0254109	619.061	CSTF2	0.00522714	0.0653714
AL353801.3	0.0100745	0.276394						0	PFN1	0.0254453	619.898	LUM	0.00523072	0.0653827
ITPRIP	0.0100788	0.276371						0	UBE2C	0.0254542	620.115	CD53	0.0052312	0.0653552
AL353593.1	0.0100806	0.276278						0	UNC93B1	0.025463	620.33	LOC643502	0.0052353	0.0653729
AC125257.1	0.0100836	0.27622						0	LOX	0.0254939	621.081	FBXW4	0.00523579	0.0653454
AC010255.1	0.0100864	0.276153						0	OR11H12	0.0255702	622.941	METAP1	0.0052362	0.0653171
NLN	0.0100949	0.276246						0	C14orf28	0.0256249	624.275	PGBD2	0.00525317	0.0654952
SLC45A3	0.0100993	0.276224						0	GGH	0.0256401	624.643	ALKBH7	0.00525761	0.0655171
GUSBP11	0.0101025	0.276172						0	AGMAT	0.0256405	624.654	TBC1D24	0.00525845	0.0654941
SPINK4	0.0101045	0.276085						0	CDK10	0.0256835	625.7	FUT4	0.00526398	0.0655294
SIGLEC30P	0.010108	0.276038						0	DCTN2	0.0256913	625.893	LOC653293	0.00526669	0.0655297
AC244517.3	0.0101178	0.276165						0	LOC651580	0.0256973	626.037	UBA6	0.00528288	0.0656975
AL031600.1	0.0101182	0.276035						0	KIF20A	0.0257192	626.572	RAB3IL1	0.00528605	0.0657034
NRG3	0.0101249	0.276079						0	ZNF503	0.0257689	627.781	KIF11	0.00530862	0.0659503
UACA	0.0101342	0.276192						0	MEF2C	0.025794	628.393	IL13RA2	0.00531267	0.065967
RPSAP3	0.0101343	0.276051						0	COX17	0.0258286	629.237	CCL2	0.00531855	0.0660064
PTGES3P2	0.0101444	0.276188						0	MESP2	0.0258586	629.968	KIAA1012	0.00532077	0.0660003
S100A6	0.0101624	0.276537						0	KIAA1143	0.0259739	632.776	C9orf40	0.00532087	0.0659679
AL591424.2	0.010163	0.276412						0	OR6C4	0.0259743	632.785	CAPRIN1	0.00532412	0.0659747
RPS15AP34	0.0101739	0.276567						0	PRR7	0.025978	632.876	UBLCP1	0.00532419	0.065942
AC007560.1	0.010174	0.276431						0	LOC645351	0.025979	632.901	TUSC2	0.00532468	0.0659146
NT5DC3	0.0101881	0.276672						0	LOC652456	0.0259909	633.19	MLH1	0.00533548	0.0660147
LINC02453	0.0101921	0.276641						0	CIT	0.0259909	633.191	EGLN2	0.00534003	0.0660375
AL139246.2	0.0102004	0.276726						0	C10orf99	0.0259926	633.232	DCBLD2	0.00534146	0.0660216
AMPH	0.0102051	0.276714						0	POMZP3	0.0259985	633.376	SHPRH	0.00534186	0.0659931
CALM1	0.0102068	0.276619						0	LOC642637	0.0260121	633.708	TUBB2B	0.00534653	0.0660173
FNTB	0.010215	0.276701						0	LOC440341	0.0260356	634.278	FNTA	0.00536928	0.0662647
AC013468.1	0.0102179	0.276639						0	CDKN2D	0.0260551	634.754	PAPPA	0.00538393	0.0664118
AC010719.1	0.0102258	0.276713						0	OR2H1	0.0260682	635.074	FBXW2	0.00540183	0.0665989
MFSD13B	0.0102274	0.276615						0	C18orf24	0.0260987	635.816	NOTCH4	0.00542984	0.0669104
PRMT6	0.0102313	0.276582						0	FNDC8	0.0261271	636.509	IRAK1	0.00543294	0.0669147
DNAH11	0.0102434	0.276769						0	LRRC19	0.026215	638.649	PRSS3	0.00543579	0.066916
COL8A2	0.0102451	0.276674						0	ATP13A2	0.0262317	639.056	EIF2C4	0.00544049	0.06694
IMPA1	0.0102574	0.276866						0	LOC648289	0.0262432	639.338	MYO7A	0.00544095	0.0669119
CTSG	0.0102739	0.277173						0	RNF186	0.0262978	640.667	ZNF385D	0.00544746	0.0669582
AC092832.2	0.0102745	0.277048						0	LOC651849	0.0263095	640.951	DTL	0.00544764	0.0669266
AL158209.1	0.0102755	0.276936						0	GAL3ST1	0.0263214	641.242	EXOC2	0.00545247	0.0669522
UNC93B6	0.0102954	0.277333						0	REEP1	0.0263224	641.265	HEATR5B	0.00546086	0.0670214
RNA5SP474	0.0103094	0.277571						0	SPG3A	0.0263364	641.608	ZNF434	0.00547376	0.0671459
FILIP1L	0.0103269	0.2779						0	KIAA1843	0.02634	641.696	C14orf122	0.00549058	0.0673183
METRN	0.0103283	0.277799						0	TJP2	0.0263422	641.749	SLAMF1	0.00550223	0.0674272
AC093827.2	0.0103297	0.277698						0	ITPK1	0.02635	641.938	MAD2L1	0.00551332	0.0675292
EPHB4	0.0103388	0.277803						0	SLC38A7	0.0263561	642.087	LOC648674	0.00552637	0.067655
MASP2	0.0103391	0.27767						0	C1orf70	0.0263817	642.711	OR4C16	0.00554472	0.0678456
AL157884.2	0.0103441	0.277666						0	LOC389207	0.0263927	642.979	PSCDBP	0.00554706	0.0678401
SKIDA1	0.0103662	0.278118						0	OLIG3	0.026398	643.109	UCHL1	0.00555689	0.0679262
RAB23	0.0103739	0.278186						0	DMAP1	0.0264273	643.823	PTHLH	0.00557472	0.06811
RNU6-241P	0.0103842	0.278322						0	GOLGA8B	0.0264274	643.824	PIF1	0.00559902	0.0683726
AL512633.1	0.010394	0.278447						0	FANCG	0.0264601	644.622	C2orf49	0.00560172	0.0683712
LINC01681	0.0103983	0.27842						0	STK10	0.0264615	644.656	SLCO2B1	0.00560281	0.0683503
CTAG1B	0.0103986	0.278291						0	ZNF658B	0.0264638	644.711	GLTP	0.00560442	0.0683358
GABPB2	0.0104066	0.278365						0	RGNEF	0.0264754	644.995	SAE1	0.00561021	0.0683722
[truncated: 7,439 more rows]

## Sheet: S5. Venn reseult
Names	total	elements
E-MTAB-1803 GSE13507 GSE32548 GSE32894 TCGA-BLCA	1	OLFML2B
E-MTAB-1803 GSE31684 GSE32548 GSE32894 TCGA-BLCA	2	MSRB3
		GLT8D2
GSE13507 GSE31684 GSE32548 GSE32894 TCGA-BLCA	1	KCNJ8
E-MTAB-1803 GSE32548 GSE32894 TCGA-BLCA	8	FXYD6
		COL1A2
		TNS1
		DUSP14
		AP1S2
		PDLIM3
		GEM
		EGR2
GSE13507 GSE31684 GSE32894 TCGA-BLCA	1	SKAP1
GSE13507 GSE32548 GSE32894 TCGA-BLCA	13	INPP1
		CDKL1
		DNM1
		FAM3B
		ASCC2
		IL24
		SERPINE2
		ELOVL4
		LCOR
		ZNF552
		PTN
		LZTS1
		FBP1
GSE31684 GSE32548 GSE32894 TCGA-BLCA	15	DDR2
		CASQ1
		BGN
		JAM3
		TMEM101
		TCF4
		PLSCR4
		MAP4K1
		TIMP2
		C14orf132
		CERCAM
		GKN1
		CDH11
		CAPN2
		PCOLCE
E-MTAB-1803 GSE13507 GSE32548 GSE32894	2	SGOL1
		CDKN2C
E-MTAB-1803 GSE31684 GSE32548 GSE32894	3	THY1
		VCAN
		COL5A2
GSE13507 GSE31684 GSE32548 GSE32894	4	FNDC1
		CXCL1
		LOX
		MSX2
E-MTAB-1803 GSE13507 TCGA-BLCA	1	ADAM12
E-MTAB-1803 GSE31684 TCGA-BLCA	2	ZNF75D
		TLL1
E-MTAB-1803 GSE32548 TCGA-BLCA	8	HYPK
		SH2D1B
		DCHS2
		FKBP14
		MAP1B
		THBS4
		SLC25A14
		TASP1
E-MTAB-1803 GSE32894 TCGA-BLCA	7	ZNF502
		ATP6V1B1
		BLNK
		TMEM104
		DUSP28
		EIF3A
		SHISA3
GSE13507 GSE31684 TCGA-BLCA	2	NRP2
		USP32
GSE13507 GSE32548 TCGA-BLCA	6	AMPH
		HSPB6
		LINGO2
		LCE2D
		SLC2A8
		PPP2R3A
GSE13507 GSE32894 TCGA-BLCA	33	DECR1
		ARHGAP26
		CDCA2
		MST1R
		CD96
		ARHGEF6
		MFAP5
		FOXA1
		PSMB10
		C17orf53
		GPR160
		SLC24A1
		HIST1H2AI
		C16orf74
		CTSE
		HOXB3
		DACT1
		MME
		RNPC3
		STK32A
		CCDC62
		PARP4
		GATA2
		L1CAM
		CCDC80
		PPP2R2B
		CRTAC1
		NAALADL2
		GPRC5C
		DKK3
		ARSD
		HSPA12A
		PPIA
GSE31684 GSE32548 TCGA-BLCA	13	ATP13A2
		SEC61A2
		IL27RA
		THBS2
		CLDN6
		ADAMTS12
		DPYSL3
		SEC11C
		HTRA1
		ZNF682
		LSS
		FN1
		CCDC102B
GSE31684 GSE32894 TCGA-BLCA	17	IQGAP1
		KLHL24
		TEX10
		CARD11
		MGLL
		ZNF574
		TRPM4
		LAMA2
		ZNF254
		TIMM8A
		DYM
		TUBB2A
		CD109
		CHST3
		LATS2
		LRFN5
		COL8A2
GSE32548 GSE32894 TCGA-BLCA	187	PNMA1
		ERCC5
		POU3F1
		MAOA
		FHL1
		PROS1
		RPL27
		CLIC4
		SH3PXD2B
		LAT
		SPINK4
		KIAA0895
		DAGLA
		SORBS3
		SLIT2
		DUSP2
		RRM2
		FAM43A
		ACMSD
		NOV
		HEYL
		TOP3A
		HIST1H4E
		FADS1
		KPNA2
		TUBA1A
		EPS8L3
		MFAP3L
		EFEMP1
		COL4A2
		EGLN2
		PDE4B
		KANK2
		TM4SF1
		PSCA
		TMC7
		POLA2
		OR1L6
		DPYSL2
		ACAT1
		FBN2
		PRPF19
		ECM1
		PDE1A
		FERMT2
		GPR37
		SLC1A4
		BTG2
		HS3ST3A1
		TRIB3
		LMNB2
		ST8SIA4
		PXDN
		MAPK10
		NCAM1
		SFRP2
		TRAM2
		GPX2
		FNDC4
		DUSP3
		TBX3
		FILIP1L
		CALD1
		ST3GAL5
		ZNF823
		COL12A1
		DCBLD2
		KATNAL1
		C6orf203
		GSN
		MYH11
		SGMS2
		KLHL3
		AARS
		ANLN
		KDELC1
		RPL17
		MYLK
		ACSBG1
		SLC39A8
		TRAK1
		CPT1C
		FRMD3
		KDELC2
		LGALS1
		ADAMTS9
		MTHFD2
		TMBIM4
		LIME1
		AMY2B
		PMEPA1
		FSTL1
		OR2W1
		MAP3K3
		EIF4A3
		PSTK
		ZNF586
		APOL1
		SMOC2
		LRRC32
		ZDHHC1
		CD276
		DEGS1
		ITGB5
		NID1
		APCDD1L
		BTBD16
		ANXA6
		ST3GAL6
		CREBZF
		LYN
		TGFB3
		TP53INP1
		SLC20A1
		IFNGR1
		GARS
		CDK10
		NRSN2
		SLC7A6
		RBPJ
		PTMS
		MAP1A
		CDK4
		S100A16
		TUBA1C
		TGFB1I1
		NLE1
		MLLT11
		GAS6
		COPZ2
		FLNC
		HS6ST2
		PLA2G2F
		BCAS1
		ABCA4
		PRDX4
		TNFAIP8L3
		PHGDH
		CYP4F12
		SETBP1
		SLC44A3
		SIRT5
		SYDE1
		ACOXL
		HPSE
		ACTN1
		KISS1
		FAM20C
		ZNF385D
		ARL14
		PRICKLE3
		LIPE
		SH3GL3
		SLC25A29
		TMEM109
		SPON2
		CD320
		ARHGEF17
		RNF19A
		KPNB1
		PAPSS2
		WDR12
		PRRX1
		FMOD
		LRIG1
		SCARF2
		METAP1
		RCHY1
		ATP1A4
		ZNF418
		ZBED5
		PLOD1
		GALK1
		SLC23A2
		PLK1
		BDKRB2
		RGS19
		TUBA1B
		USP13
		MYO5A
		FUT10
		TAGLN
		HOMER2
		RAB3IL1
		BUB1B
		CNKSR1
		RTKN
E-MTAB-1803 GSE13507 GSE32894	3	BTBD3
		RAB2B
		LARS2
E-MTAB-1803 GSE31684 GSE32894	2	POSTN
		ECM2
E-MTAB-1803 GSE32548 GSE32894	34	RTKN2
		CD300A
		VASH1
		CTSK
		CD209
		DOCK2
		HINT2
		UPP1
		COL10A1
		B3GALNT2
		APOE
		CUL3
		PARVG
		TIAM2
		VIM
		AIF1
		SLC41A2
		COL5A1
		CHST1
		CCL2
		GRASP
		COL1A1
		HK3
		GALNT6
		RENBP
		C1orf116
		PTPN13
		TPM2
		IQGAP2
		FCN1
		SPARC
		MAP7
		C3AR1
		SPINK7
GSE13507 GSE31684 GSE32548	1	CLCF1
GSE13507 GSE31684 GSE32894	2	DDIT4L
		NDFIP1
GSE13507 GSE32548 GSE32894	100	CCNB2
		SLFN11
		NFKBIL2
		EZH2
		KIAA1524
		LOC646609
		MT1H
		ANKRD13B
		CTSL2
		RALGPS1
		LIPG
		LIG1
		FABP6
		LOC649722
		FAM54A
		HIGD2A
		AMY2A
		TNFSF13B
		CCL21
		ACTG2
		FREM1
		CCL3
		NCAPG
		ZNF658
		CAPNS2
		AQP9
		MT1G
		RIC3
		IL8
		MELK
		KIF23
		PRC1
		KIAA0564
		RHBDD1
		TNIK
		ID3
		PTHLH
		ICF45
		CDKN2D
		NDFIP2
		PTPN7
		CD163
		PTGDS
		RNASEL
		ZAK
		CDCA8
		MAPK12
		WDR62
		SLC2A14
		ENDOGL1
		MRPS36
		NMU
		DHCR24
		HPS6
		RAPGEFL1
		CASC5
		TMC4
		ID1
		PSRC1
		Gcom1
		CLIP3
		UST
		LY96
		CENPN
		POLQ
		CCL8
		MFNG
		SFRP1
		C19orf59
		CSF3R
		CLN5
		GPR132
		LST1
		IIP45
		CDCA5
		HIST1H2AM
		SPINK1
		ITPKA
		ZNF792
		PLEKHA7
		ENG
		LOC644844
		GSTK1
		CD19
		IGFBP4
		C5orf5
		PAQR4
		MGC26718
		SLC11A1
		MCC
		FHOD1
		RAD54L
		CTHRC1
		C15orf48
		LOC646596
		LOC645837
		HAPLN3
		COX7C
		CORO6
		RPL27A
GSE31684 GSE32548 GSE32894	37	SLC3A2
		BMP2K
		ACBD5
		TNFSF15
		ATP5S
		CCDC85A
		LUM
		NID2
		FAM101B
		TTYH3
		SOX12
		FAP
		SMPDL3B
		MAN1A2
		DCN
		MXRA8
		GREM1
		COL6A3
		ZNF507
		PIM2
		FSTL3
		RGS4
		SULF1
		ARV1
		KLF12
		PDPN
		COL3A1
		PEG10
		EDNRA
		COL8A1
		NRP1
		KCNT2
		CRISPLD2
		CHTF18
		LILRA5
		PRKCDBP
		PRAP1
E-MTAB-1803 TCGA-BLCA	75	FAM24A
		TRIM56
		ERGIC1
		NUDT11
		DGKI
		LINC00838
		RBMS3
		FCHSD1
		GABRG2
		SLC22A24
		CPNE7
		RNASEH1
		LRRC17
		ANKRD24
		FAM151A
		MTHFD2L
		SLCO1C1
		ZNF404
		TECR
		MAP4K5
		LINC01355
		NEMF
		LIPE-AS1
		KRTAP9-4
		ZNF75A
		P4HA3
		PAEP
		C1orf100
		LINC00189
		LUC7L3
		AGPAT5
		REPIN1
		XPNPEP2
		GABPB2
		GRIPAP1
		PACRG-AS1
		DNAJC3
		ZNF521
		FAM186A
		LAMP5
		CYLC1
		AACS
		COPRS
		KIF1B
		CNBD1
		ITGBL1
		NRG3
		ZNF160
		LINC01020
		LPL
		ZNF251
		SLC7A14
		SHANK1
		FUT8-AS1
		LINC00158
		EFNB2
		EXTL3-AS1
		ECHDC2
		ZNF345
		DZANK1
		LINC00240
		CTNNBIP1
		ZNF224
		RDH13
		KRTAP11-1
		RNF20
		SIAH1
		CCDC146
		ARHGEF7-IT1
		IL22RA1
		IP6K2
		FAM200A
		NAAA
		PATL2
		CNP
GSE13507 TCGA-BLCA	53	PIK3C2B
		MASP2
		NEUROD6
		ATRNL1
		MAP4
		MTMR9
		RBM11
		ACTC1
		BVES
		NR2C1
		FGF7
		NFIA
		GPRASP2
		EARS2
		CAMK2A
		NLRX1
		CCDC125
		OR4K14
		COPS7B
		UBE2Q1
		CLK4
		FSTL5
		IL23A
		PSD2
		CDH19
		DCHS1
		NRXN2
		PLN
		KCNB1
		CTPS2
		MDM4
		DHCR7
		FGFR4
		C2orf40
		AKAP7
		BDNF
		B4GALT2
		OPRL1
		OR4F15
		OR5I1
		LRP5L
		DNAJC1
		MYO9A
		POLR2A
		HYAL1
		MSI2
		B4GALNT1
		ADRA2A
		HOXA2
		SEMA3A
		METRN
		SARM1
		MAP2K5
GSE31684 TCGA-BLCA	67	ZHX3
		ASS1
		PGM1
		MAGI2-AS3
		CHTOP
		ELMOD3
		DTNA
		ZMYM3
		MT4
		GAD1
		TENM4
		RIIAD1
		KDSR
		PHKA2
		LCK
		FAM118A
		POLR2J4
		KCTD13
		SLC25A30
		ZNF675
		PCLO
		SFI1
		PMS2P3
		LINC00424
		AGAP2-AS1
		MIF4GD
		FAM122B
		LRP1
		SCG2
		NFE2L3
		FUT11
		SLC26A7
		SRP68
		MIR100HG
		KLHL4
		TMEM100
		TMEM9
		LRRC59
		SNED1
		LINC01197
		RRP15
		TIA1
		ZNF124
		USP2
		CYS1
		BFAR
		STAP2
		TJP3
		ASCL2
		SENP3
		KIAA1257
		NUDT19
		PLEKHF1
		OR12D3
		MPPED1
		CFHR2
		AKNA
		RAD54B
		PTPN14
		ADAMTS18
		HLA-E
		CYP4F8
		ESD
		ASB16-AS1
		SYNDIG1
		CSAD
		DCTN5
GSE32548 TCGA-BLCA	177	SLC9A3R1
		UNC5CL
		DCTN1
		PECR
		SPAG6
		SIGLEC15
		HTR4
		ENPEP
		ZNF121
		MTHFD1L
		SFTPC
		ADRB3
		AGBL2
		SHMT2
		OR2T33
		SERPINB2
		RAB23
		TOM1
		ATP6V1B2
		DUSP21
		PATZ1
		PCSK5
		SNX24
		CACNA2D1
		SH3BP4
		UGT2B4
		CTSB
		UGT2A3
		FHL5
		OR4A16
		BTN2A2
		NKX6-2
		CDK5RAP3
		MYOZ3
		ADIPOR1
		TRAFD1
		ZFP42
		AOC2
		RAD9A
		WDR24
		LRFN2
		SLC5A9
		STRAP
		OR4C6
		ETV5
		TBC1D29
		SLC12A8
		BCHE
		ALDH1L2
		ZNF709
		SH2B1
		ST6GALNAC3
		TRIM47
		ZC3H8
		OC90
		OR4S2
		ZNF660
		DIAPH2
		SCYL1
		SLCO3A1
		CCNL2
		FKBP10
		RNF187
		EBF1
		PBOV1
		TMOD1
		CDH5
		APP
		CSPG4
		TLN1
		SSX4
		SURF4
		GATA3
		CD99L2
		IARS
		KRTAP4-4
		YIF1A
		MAN1B1
		YARS
		INSIG1
		ZPLD1
		NOSIP
		CDK5RAP2
		USP49
		SGCB
		KRTAP9-8
		TMEM17
		RGMA
		DCLRE1C
		IPO13
		MYF5
		ADCYAP1R1
		FKTN
		SEC22C
		MXRA7
		PCDHGC3
		PXT1
		APOBEC3D
		SLC39A14
		RTN3
		ZPBP2
		FRMPD2
		MT1X
		DNMBP
		THSD4
		ZNF250
		FBLN5
		APOBEC2
		CD2
		EFCAB5
		CNKSR2
		LIX1L
		HABP2
		REEP1
		ZNF577
		SLC22A7
		KRTAP5-8
		CD74
		SLC35E1
		OR2F1
		GOSR2
		POU5F1
		TPST1
		BACH2
		ZFPM1
		USP25
		CD3D
		OR9Q2
		CALU
		SIDT2
		RAD51
		HDAC6
		KCNMA1
		SLC26A1
		CCDC28B
		AK7
		KLK8
		ANKRD20A3
		PDE5A
		SV2A
		KLHL5
		CPE
		PSPH
		CHSY1
		NRBP1
		NFIC
		OR6K3
		CACNA1D
		PREB
		EIF2AK4
		CIZ1
		GTF3C1
		DEPDC5
		DYNC1H1
		ZNF442
		TRPM2
		ARGLU1
		ZNF430
		PLA2G1B
		STX18
		UTP6
		GPR25
		ADAM17
		TXLNB
		PVR
		MYADM
		SLC27A1
		TPM1
		ZNF546
		MOGAT2
		ZNF394
		CDH9
		AP3D1
		CSN1S1
		OR4C11
		ART3
		FAM110B
GSE32894 TCGA-BLCA	377	IPO9
		SORL1
		LARP7
		CCNY
		FUT4
		DEFB125
		LPIN3
		PRND
		OR11L1
		SLC25A15
		FAM84B
		PRMT5
		C19orf18
		PPP2R2A
		EIF3J
		F10
		SPTBN2
		RAB28
		SFXN4
		N4BP2L1
		CCIN
		ZNF57
		PHKB
		SAFB
		ARVCF
		PRKAR2A
		SPRN
		KRTAP5-9
		CROT
		SPON1
		HK1
		KRT126P
		RIOK3
		ELP3
		DYNLRB2
		CHM
		PYGL
		PIGA
		LY75
		S100A7L2
		CXorf36
		ADAMTS13
		PLCD3
		TSR1
		PGBD2
		CDC42SE2
		CKAP5
		RARS
		FOXD1
		AMT
		GPRC5B
		KITLG
		KIF21B
		TM4SF19
		ATF7IP2
		IGF1
		GMFG
		CST3
		PRPF39
		MTHFD1
		WBP1
		ASPSCR1
		OTOF
		B9D2
		CHMP4C
		IRX6
		HOXB4
		KRTAP19-5
		WNT11
		MZF1
		VASP
		TRIML1
		ACP6
		AFTPH
		OR5H15
		CBLC
		LNX1
		FAM129A
		ZCWPW1
		ST3GAL1
		SPTAN1
		PPARG
		AASDHPPT
		FAF1
		DEFB103A
		CADPS
		CHST14
		GAMT
		MAP3K10
		RRBP1
		MAT2B
		HES3
		DPH5
		CARM1
		ZNF276
		PPEF1
		RNF26
		PXDNL
		ZDHHC23
		ZNF443
		OR7G3
		SPOCD1
		CPXM2
		ANAPC4
		ISL1
		RAPGEF6
		MFSD8
		PCDH18
		FANCC
		LIPT1
		MYC
		APOBEC3F
		GPD1L
		SNW1
		GPBP1
		QSOX2
		CNTN1
		TTLL9
		MEOX2
		TNFRSF21
		SPATA18
		SYF2
		SPIN3
		HDAC10
		GULP1
		TRIM62
		PTK2B
		KRTAP3-2
		TMCC2
		ZNF721
		SEC14L3
		GJA4
		ORAI1
		TRIM27
		GARNL3
		GBP2
		CDC20
		DOK6
		THOP1
		CTGF
		CLK1
		GIMAP2
		BST2
		BCORL1
		ABCB10
		SPATA20
		RABL2A
		YTHDC1
		TTC16
		TRAP1
		RNF44
		OR4D1
		MSMB
		QPRT
		MRGPRF
		FXN
		LCE2B
		BCS1L
		ABT1
		ZNF33B
		PRR13
		SMAD2
		ZNF793
		PLEKHG4B
		BOC
		GNA12
		ZBTB17
		AK3
		DDX47
		TAPBPL
		DPP4
		SLC26A8
		UBA7
		HIST1H3B
		CNN3
		EMP1
		HSD3B1
		LIG4
		GALNT7
		DEF6
		NUP188
		TSEN2
		CAD
		EEF1E1
		CYP2W1
		CABP2
		PPFIBP2
		EPHB6
		SERINC1
		P4HB
		TULP3
		CACNA1I
		PPWD1
		USP3
		DHRS2
		GCLM
		INTS1
		SETMAR
		EXOC1
		SCRN1
		POLR3G
		SIRPG
		NUP133
		AMOTL2
		C6orf120
		CSDC2
		RAET1L
		CFL2
		ZBBX
		RUNX2
		RAB40C
		ZMYM2
		CLEC2D
		SLC6A12
		RASA1
		SH3BP1
		SIM2
		GPR63
		EIF3E
		KDELR2
		GDF7
		SMAD6
		ZAP70
		ZNF43
		GNPDA1
		OVGP1
		FADS2
		RNF113A
		TH
		ZNF518A
		NT5DC3
		MAGEB5
		PRR11
		LYPD6
		ZNF174
		COX18
		NCAPD2
		ANGPTL6
		XG
		PSMD1
		WWTR1
		ADIPOR2
		CTSH
		TBCD
		APOL2
		NDUFS1
		RAB40B
		ZIC2
		HS3ST1
		ATAD1
		BARX2
		SH3D19
		TRAPPC2
		PLAC9
		SCFD1
		XPOT
		TEAD4
		NAT8B
		UFSP2
		TST
		CRMP1
		PLGLB1
		CASP9
		BNIP3L
		PRKCH
		RIMS4
		RSL1D1
		IGSF22
		PHF23
		KLHDC4
		RC3H1
		RNF141
		TAF7L
		KIF16B
		ZNF101
		MAN2A1
		RSBN1L
		PNRC2
		CYTL1
		UBA6
		L3MBTL3
		SPATA13
		RNF128
		SUCLA2
		FUNDC1
		UBAC1
		CCNB1
		PHYHIP
		MRPL1
		ARL6IP1
		MYBPC1
		POF1B
		SPRY2
		ISCU
		ZNF524
		ACY1
		PRPH2
		TNPO1
		ZNF211
		ELAC1
		APOLD1
		CRIP2
		ID2
		NHS
		MAFG
		ZFYVE27
		GAK
		CPT1A
		PHF11
		ARSJ
		CYP4B1
		AGR2
		CYSLTR2
		RNF34
		FZD7
		TTLL7
		MRFAP1L1
		RWDD3
		KCNJ10
		C4orf33
		STAT6
		ZNF195
		PSG1
		CCNT2
		ZRANB2
		TRIM49
		ZNF784
		CRYBB1
		CNTNAP2
		MOS
		ANGEL2
		NES
		HIST1H4C
		ADAMTSL3
		CES1
		KRTAP2-2
		CMTM8
		HSD17B2
		ATP9B
		ZNF182
		PPP2R3B
		OR2T1
		ETV7
		SLC7A4
		ZNF354A
		RUNDC1
		EPHB1
		CTTNBP2
		NPAS2
		SLC27A6
		RIOK2
		SLC2A6
		DHRS4L2
		SGCD
		SPANXB1
		USP5
		AZI2
		PLEKHA6
		GLOD5
		GPAA1
		ALOX5
		UCHL1
		EDC3
		VAPA
		CDCA7L
		OR13C3
		CCNYL1
		S100A6
		EIF4G1
		DACH2
		FAM83G
		PRR15
		TCEAL5
		IARS2
		STAC3
		HES4
		PIK3IP1
E-MTAB-1803 GSE13507	11	CHRM3
		EYA1
		HEBP2
		LAD1
		ZNF229
		MARCO
		FLT3
		CYP2F1
		HSPA1L
		AVPR1B
		HOXD4
E-MTAB-1803 GSE31684	8	MGC4859
		ZSCAN1
		RGS5
		ANKRD27
		ZNF41
		MRPS34
		PACSIN1
		ESX1
E-MTAB-1803 GSE32548	34	MMP24
		IFT172
		ZNF575
		PHF21B
		OLIG3
		EVX1
		DYRK3
		BLVRA
		FAM111B
		COL25A1
		CD83
		KIAA1143
		COX17
		RIMS3
		MS4A7
		RANGRF
		POFUT1
		MAP4K2
		FLVCR2
		HECW2
		NMT2
		ATP6V0D2
		MAFB
		RGMB
		RASGRP1
		SLC4A11
		ALKBH5
		NRD1
		BCL2L2
		CTSZ
		C1orf220
		SHROOM4
		NEXN
		KIAA2013
E-MTAB-1803 GSE32894	65	EXOSC7
		CHST6
		E2F4
		PKN3
		ITGAD
		HIAT1
		CIB1
		ZNF133
		NT5DC1
		CYP2C19
		SLC22A16
		CCDC25
		PLEKHA1
		ENY2
		CD300LF
		CNOT1
		EMR2
		TRAPPC6A
		ECHDC1
		ANK2
		SHPRH
		CARTPT
		ABHD2
		FAM126B
		ARHGEF16
		TSPAN14
		SLN
		LBP
		HSD17B4
		PRRC1
		TAX1BP1
		FGFR1OP2
		TM2D1
		BDKRB1
		ARSA
		SOX15
		SLC5A7
		ZRANB3
		PLA2G5
		TMEM168
		APPBP2
		REPS1
		XRCC5
		RPL7
		TBXAS1
		SCGB1D1
		PEA15
		CUL4A
		TREM2
		TRIM46
		ANKRD34C
		LRRC25
		EIF3F
		BBS2
		C10orf82
		HS3ST4
		SIGLEC9
		C3orf52
		CHST10
		TTC19
		AHSG
		VAMP2
		MED23
		AP1M2
		ARL15
GSE13507 GSE31684	8	PIGL
		SULT1A1
		MTCH1
		ASPN
		NDUFB7
		AHRR
		RORB
		PI15
GSE13507 GSE32548	51	LOC390669
		LOC650076
		OR7C1
		CEACAM16
		CCR6
		LOC647384
		TMEM45A
		IL17RE
		LOC651834
		SNAP25
		P2RY6
		C12orf43
		LOC441087
		SAT2
		FLJ43987
		MGC16703
		BLOC1S3
		DAB2IP
		SV2C
		A2ML1
		LOC653539
		LOC643133
		AADAC
		LOC129870
		CXCL9
		C2orf48
		IL10
		AP1S1
		FBXO22
		IGFBP7
		S100A8
		LOC646554
		SPRY3
		SCP2
		MOBKL2A
		TFCP2L1
		LOC346887
		GHSR
		ITGA5
		LOC641697
		ADAM30
		LOC652715
		KRBA2
		PRDM8
		IL1R2
		PACAP
		LOC643262
		CYB5R3
		LOC647154
		MGC42630
		RAB40A
GSE13507 GSE32894	193	LOC653506
		LAMB4
		SNCAIP
		PLRG1
		SPHAR
		CBX2
		HES2
		ALDH1L1
		PDLIM1
		PPP1CB
		MAPK11
		SLC2A4RG
		RPP25
		ESPL1
		FBXO16
		C9orf95
		GTF3C2
		MRPL40
		MOBKL2C
		CDKN3
		ADD2
		BCLAF1
		C14orf145
		TRIM41
		GPR19
		PJA2
		KIAA0586
		TRIM35
		KIAA1109
		COL5A3
		AQP3
		LOC644634
		CLSPN
		C9orf82
		TMEM63A
		C20orf149
		FBXO8
		GEMIN8
		PAK6
		DUOXA1
		PFDN5
		KCNK12
		IFNE1
		C3orf54
		HIST1H3H
		SCAMP1
		C14orf152
		FANK1
		NUSAP1
		SRPK1
		ACTR8
		C5AR1
		NUDT12
		LOC286260
		C9orf140
		LOC440829
		WFS1
		CLCN3
		ABLIM1
		FOXQ1
		DDX19B
		C4orf31
		THYN1
		ALDH4A1
		HUS1B
		LOH12CR1
		SCNN1D
		NEK1
		HIST1H3G
		LOC401101
		BUB1
		ALS2CR13
		HIVEP2
		UBL3
		WNK3
		GALNT11
		FNBP1L
		HTR7
		IFT140
		N-PAC
		C20orf19
		ASXL2
		LOH3CR2A
		LOC653264
		FAAH2
		SLC25A17
		ARFIP1
		ART5
		ZDHHC16
		EVC2
		LARGE
		MTFMT
		C21orf57
		COL13A1
		KIF15
		FOXM1
		HDHD2
		HAPLN4
		LOC284293
		C9orf93
		TNK1
		PURA
		RARRES1
		NEK2
		C1orf101
		PLEKHG2
		ESRRG
		CENPA
		LOC401074
		ORMDL2
		PARP3
		DCTD
		CES2
		CNO
		BDH2
		PLA2R1
		MTR
		UBQLN2
		AURKB
		TMEM25
		PPIL3
		ORC1L
		CHI3L2
		PIGZ
		RCOR3
		ASPA
		C14orf159
		BCOR
		FLJ42177
		CCNG1
		HADH
		LOC652460
		DUSP15
		CLNS1A
		RASSF6
		CD274
		C17orf41
		RWDD4A
		GFPT2
		DNAJC15
		C1QL1
		PAQR8
		COX10
		UGCGL2
		DNAJC4
		CEP72
		CHMP2A
		ANXA10
		TFB1M
		EML4
		C20orf117
		CKAP2L
		CRYL1
		LOC644935
		TCEAL8
		VPS36
		ABCC4
		PITPNA
		LOC133874
		C19orf56
		IGFL2
		CNTN3
		NDUFB10
		FBXO21
		CNIH2
		TMCO4
		DGAT2
		ZNF662
		FAM120B
		RBL1
		CENPF
		FAM113B
		BCL2L10
		SLAIN1
		AURKA
		PDE6H
		KLK4
		KCNQ1
		EI24
		G3BP2
		LOC652842
		PPP1R9B
		HIST1H2BK
		HOXC8
		EPM2AIP1
		LOC652557
		KIAA0141
		RAP1GAP
		BEST1
		KIF2C
		LOC732206
		ABAT
		REM1
GSE31684 GSE32548	28	BAZ2A
		GPR111
		PIGX
		ARFGEF2
		DENND2A
		GRID2
		TSTA3
		HSP90B1
		MYCBPAP
		IL18
		DTWD2
		ARHGEF19
		AGMAT
		CLDN9
		CSPP1
		FCGR1A
		DMC1
		CHST12
		LRRC19
		PEX11B
		XCL1
		KAL1
		RUNX3
		ZNF232
		RABAC1
		GLRB
		MAK
		LAMA5
GSE31684 GSE32894	65	STYXL1
		CPXM1
		RAPH1
		VSNL1
		PPHLN1
		FIBIN
		DKK2
		STARD13
		EIF3M
		FAM50A
		TLR6
		CXorf40A
		CABLES2
		MLPH
		ADHFE1
		OVOL1
		BNC2
		TBX5
		SLIT3
		WASF3
		SF3B1
		MLH3
		CBX5
		SMARCE1
		TRIM33
		SULT1A2
		FANCA
		ZNF468
		PRSS2
		WNT2
		TMEM159
		PPP2R1B
		ZNF791
		TERF2IP
		SLC2A10
		PLEKHH1
		ITIH5
		MMRN2
		RRAGA
		GCHFR
		ACTN4
		FCGBP
		RABGEF1
		IL4I1
		ARL8A
		SASH1
		HMG20A
		RARRES2
		MGA
		HEPH
		FAM50B
		BRI3
		ZNF319
		ZDHHC14
		TRAF2
		KIAA0556
		SRRM1
		PM20D1
		TAF7
		LINGO1
		TRIM61
		LAYN
		SLFN13
		ARHGDIA
		TRIT1
GSE32548 GSE32894	1063	RPS18
		MYO9B
		TOB2
		OR7A17
		C3orf39
		CDC25B
		NUDT1
		GDPD5
		LOC643031
		ANKRD56
		CD38
		ROR2
		FPGT
		SEC14L1
		EMILIN1
		COL18A1
		CDH8
		C10orf99
		SCN11A
		GFI1
		RPL4
		LOC647460
		IRX3
		BTK
		CENPJ
		CELSR3
		SRMS
		ASTN2
		C6orf141
		IL20RA
		KLRG1
		C9orf30
		TMSL8
		SNCA
		FOLR2
		AP2S1
		FLJ10996
		BHLHB3
		GPR124
		GAL
		ABHD14B
		FOXO1
		FLJ44606
		ZFYVE9
		GRAMD1C
		C14orf24
		AK1
		OGFRL1
		TRAF6
		KRTCAP3
		FARP2
		CDT1
		SHISA4
		ANKRD36
		COMP
		TNRC15
		TXNRD1
		NUDT16L1
		SYT11
		VMO1
		C6orf66
		MAN2B2
		LOC649821
		MPHOSPH9
		LOC642471
		SRM
		SNX8
		FER1L3
		HIST1H1D
		ZSWIM3
		KCNMB4
		STX6
		ZBTB46
		CYR61
		FAM13A1
		TRIM5
		UQCRH
		ALPK2
		MEX3B
		C1QC
		LOC652726
		LOC731049
		MSN
		TIGD6
		SMAD3
		ZNF581
		FYCO1
		TMEM66
		LEPRE1
		EFTUD2
		ZNF311
		LOC728944
		FLJ22662
		CTPS
		TLR8
		PHF19
		FAM59A
		C2orf24
		CDCA7
		JMJD1B
		RBL2
		RFC4
		MR1
		OASL
		TXNIP
		TLR3
		HMGB2
		PRKCE
		ITGAM
		LOC642815
		SERGEF
		PTPN1
		B3GNT3
		MOBKL1A
		GINS4
		PLEKHN1
		C14orf1
		CORO1A
		CLEC1A
		FAM69A
		C9orf127
		ISG20
		KRR1
		ANKRD29
		PKMYT1
		LYL1
		C9orf125
		LOC399900
		CTNNAL1
		CIT
		LOC645683
		CHAF1B
		DSN1
		ZNF579
		ALS2CR12
		FBXO32
		VAV3
		NPC1
		RASSF1
		MS4A14
		ITPK1
		C19orf39
		PALLD
		LOC650830
		C15orf52
		BIRC5
		CCDC124
		RACGAP1
		TMEM200A
		EBPL
		MBD5
		CD99
		SAC3D1
		DGKD
		MMP23B
		NUAK1
		LOC388743
		KCNH4
		FHIT
		SMCHD1
		CCNDBP1
		TNFRSF19
		LOC645899
		PI3
		BNIPL
		PTTG1
		EEF1A2
		HDHD1A
		CTRC
		LOC730833
		PGAP1
		SIRPA
		SLC37A2
		BAZ2B
		RPL34
		ARL6IP5
		LUZP5
		NSUN6
		SYTL2
		CHST7
		MAPK13
		GTF2B
		LOC652002
		KBTBD4
		NDUFA7
		PCBD1
		MKI67
		MIPOL1
		LAMP2
		LCP1
		VSIG2
		ICOS
		FCER1G
		SNTB1
		MT1A
		HAVCR2
		NME1
		ZC3H12B
		HSD17B6
		COMT
		LETMD1
		TRIM68
		AGPAT9
		YIF1B
		OCLM
		AMICA1
		ATP1A3
		TMEM194
		AASDH
		SOX13
		NR2F1
		CAMK1
		C12orf34
		MAPKAP1
		MARK1
		SEMA3E
		SLC2A3
		ARID3A
		ADORA2A
		C10orf76
		TEAD2
		SH3MD4
		LOC440030
		GLT25D1
		RPL22
		RAB33A
		LOC647760
		NAPEPLD
		OR5AY1
		CCL4L1
		ANXA5
		EPHX2
		RPS15
		TMEM158
		COMMD4
		SERPINH1
		PIWIL4
		LOC400451
		GPR115
		LOC649841
		ELOVL6
		LOC651326
		RANBP17
		FMO2
		C11orf1
		DTL
		SLC26A5
		SCNN1A
		COX11
		KIF20A
		PSCDBP
		C13orf15
		C20orf67
		PVRL3
		ZNF385A
		SC65
		BCAT1
		CHAC2
		GIT2
		C6orf65
		NANS
		CCDC115
		KHDC1
		MAD2L2
		C3orf21
		DNAJC19
		DPM2
		Septin 6
		MANEA
		FAM19A4
		ARL13B
		KIAA1324
		SLMO1
		ABHD9
		TMEM1
		LOC644242
		C2orf34
		HP1BP3
		TNFAIP6
		CPVL
		EIF3D
		LOC649447
[truncated: 15,069 more rows]

## Sheet: S6. Cibersort result
	B cells naive	B cells memory	Plasma cells	T cells CD8	T cells CD4 naive	T cells CD4 memory resting	T cells CD4 memory activated	T cells follicular helper	T cells regulatory (Tregs)	T cells gamma delta	NK cells resting	NK cells activated	Monocytes	Macrophages M0	Macrophages M1	Macrophages M2	Dendritic cells resting	Dendritic cells activated	Mast cells resting	Mast cells activated	Eosinophils	Neutrophils
TCGA-G2-A2EO	0	0.0144529	0.0552559	0.140427	0	0.169664	0.0702521	0.0292616	0.0145476	0	0.049605	0.00851212	0.0263352	0.121084	0.0584829	0.155475	0	0.021703	0.0531611	0	0.0117804	0
TCGA-E7-A97P	0.0081684	0	0.0136344	0.206736	0	0.106674	0.0610192	0.100839	0	0	0.0734271	0.0314139	0.027732	0.0704905	0.100853	0.0882063	0.0262121	0.0505208	0.0218139	0	0.0122592	0
TCGA-FD-A62N	0.078423	0.0178239	0.00343815	0.171322	0	0.0986873	0.00857973	0.101173	0	0	0	0.0539636	0.0676156	0.0329007	0.0890691	0.118759	0.0732247	0.0628108	0.0222095	0	0	0
TCGA-BT-A20O	0.133137	0	0	0.140344	0	0.102612	0.0300719	0.093083	0	0	0	0.0436492	0.072177	0.00859776	0.0693816	0.185694	0.00779184	0.0552552	0.0582052	0	0	0
TCGA-H4-A2HQ	0	0.172655	0.0148445	0.00771293	0	0.204253	0	0.102146	0	0	0.115695	0	0.0486783	0	0.0722239	0.105956	0.04871	0.0787007	0	0.0284251	0	0
TCGA-DK-A1AD	0.146377	0.0326731	0.0119717	0.0886053	0.0802508	0	0.0132198	0.0373091	0	0.0157105	0	0.0236965	0.105634	0.0504911	0.117337	0.144038	0.0322319	0.0936795	0	0	0.00677554	0
TCGA-DK-A3IQ	0.0761395	0	0.0382314	0.0221428	0.00718244	0.282381	0	0	0	0	0	0.0899546	0.066271	0.0820978	0	0.132927	0	0.0430132	0.145067	0	0.0145924	0
TCGA-FJ-A3Z9	0	0.089121	0	0.00645449	0.153151	0.0942479	0	0.137739	0	0	0.0280046	0.107518	0	0.100903	0.0172634	0.0871606	0.0808514	0.0959017	0.00168441	0	0	0
TCGA-FD-A43P	0.0661759	0.0281179	0.0429181	0.191121	0	0.0415172	0.0400824	0.135461	0	0	0	0.0674333	0.0326094	0.0980418	0.0920282	0.126056	0	0.0384379	0	0	0	0
TCGA-E7-A4XJ	0.0819233	0	0.0632742	0.0481856	0	0.240703	0	0	0.0265213	0	0	0.0288588	0.0793791	0	0	0.133748	0.0649918	0.146527	0	0.0727662	0.0131223	0
TCGA-XF-AAMY	0.0540002	0	0.0140946	0.0154168	0.0205432	0.091961	0	0	0.04094	0	0.0688956	0	0.117651	0.146547	0.0450246	0.213516	0	0.0763012	0.0333924	0.0230783	0.0181687	0.0204697
TCGA-FD-A3SN	0	0.100077	0.0214619	0.197848	0	0.050356	0	0.0973706	0	0	0	0.0882815	0.0705309	0.0620924	0.0456139	0.174567	0	0.0774376	0.00281747	0	0	0.0115462
TCGA-XF-A9SI	0.180938	0	0	0.126291	0	0.0989857	0.0837482	0.0824532	0	0	0	0.087139	0.0501531	0.0569772	0.0775971	0.0943941	0	0.0341386	0.0271849	0	0	0
TCGA-ZF-AA4R	0	0.0863607	0.0259692	0.0926021	0	0.211854	0	0.13643	0	0	0.00337713	0.0656799	0.014636	0.102407	0.0708342	0.0793795	0	0.11047	0	0	0	0
TCGA-ZF-AA4W	0	0.147873	0.0109408	0	0	0.245992	0	0.0451226	0	0	0.046279	0.0658771	0	0.147321	0.0488561	0.0569239	0	0.121692	0	0	0	0.0631223
TCGA-GV-A3QK	0.00320829	0.041118	0.00267731	0.0801335	0	0.139761	0.109301	0.0586797	0.0469191	0	0.0665728	0	0.03482	0.0282787	0.0319504	0.121024	0.0677724	0.132914	0.0348707	0	0	0
TCGA-DK-A6B5	0	0.115561	0.0198544	0.114969	0	0.0823454	0	0.121896	0	0	0.057146	0.0227665	0.0738592	0.0255499	0.0457323	0.107191	0.112171	0.0749041	0.0260425	0	1.12e-05	0
TCGA-XF-A9SV	0.042182	0	0.0301839	0.12548	0	0.126479	0	0.0250716	0.0109936	0	0	0.0804314	0	0.0714857	0.0468367	0.20338	0.0189594	0.0333511	0.125053	0	0	0.0601128
TCGA-GC-A3YS	0	0.0934824	0.0131093	0	0	0.343502	0	0.0198966	0	0	0.058827	0.0127467	0.0350989	0.0723264	0.00454502	0.139382	0.0698138	0.13727	0	0	0	0
TCGA-DK-AA6T	0.0920045	0.161473	0	0.110183	0	0.0471969	0.0602898	0.0903405	0	0	0	0.0767244	0.056056	0.0185422	0.0462035	0.103995	0.0320956	0.0416591	0.0632363	0	0	0
TCGA-E7-A7DU	0	0.152736	0.0315508	0.0396707	0	0.200205	0	0	0.0366427	0	0.0345625	0.0161349	0.058517	0	0	0.183995	0	0.185068	0.060917	0	0	0
TCGA-E7-A7PW	0	0.234882	0	0.144181	0	0	0	0.183255	0	0	0.0151049	0.0713071	0.0672333	0.0146944	0.0506016	0.0910338	0.00239017	0.125317	0	0	0	0
TCGA-BT-A42C	0.126267	0	0.0494434	0	0	0.253767	0	0.0677372	0.0778496	0	0	0.0383093	0	0.113758	0	0.0434649	0	0.212451	0	0.0169116	0	4.02e-05
TCGA-K4-A6FZ	0.039926	0.017255	0.0023932	0.0935421	0	0.269952	0	0	0	0	0.0646509	0	0.0651582	0.0433725	0.0377343	0.0800229	0.0452954	0.105917	0	0.0490531	0	0.0857278
TCGA-CF-A47V	0	0.12699	0	0.167499	0	0.0231095	0	0.0969435	0	0	0.0306653	0.0554986	0.104051	0	0.0164069	0.130629	0.0520471	0.12645	0.0697115	0	0	0
TCGA-CU-A5W6	0.0228225	0.0230723	0.0722973	0.0186134	0	0.170042	0	0.0893749	0.00721609	0	0.0653238	0.0391887	0.0747552	0.0583253	0.0314011	0.0867597	0.0299725	0.137017	0.0276851	0	0	0.0461332
TCGA-HQ-A5NE	0.0720632	0	0	0	0	0.324138	0.0205291	0.0569586	0	0	0.119579	0	0.052153	0.0601789	0.0346248	0.0910966	0	0.128147	0	0.0209923	0	0.0195397
TCGA-DK-A2I6	0	0.123355	0	0.0658297	0	0.278059	0.0122184	0.0494848	0	0	0.0840979	0	0.0654666	0.0424105	0.0491615	0.0956229	0.0171753	0.105753	0	0.0113658	0	0
TCGA-DK-A1AC	0.128791	0	0.0652923	0.147158	0	0.115691	0.0518261	0.0650983	0.00554905	0	0.0177515	0.00767268	0.0400589	0.131125	0.061804	0.131989	0	0.00719071	0	0	0.0230035	0
TCGA-FD-A5BV	0.118828	0	0	0	0	0.338722	0	0.0184079	0	0	0.0347097	0	0.0450868	0	0.0346898	0.271756	0	0.0677769	0	0.0290775	0.0213488	0.0195967
TCGA-K4-A3WS	0.192869	0	0	0.119606	0	0.100754	0.0491529	0.0184446	0.0182937	0	0.0716102	0	0.057464	0.0163165	0.0692089	0.119004	0.0552891	0.058542	0.0534455	0	0	0
TCGA-CF-A47Y	0	0	0.058545	0.290902	0.102592	0.0892783	0	0	0	0	0.049226	0.0541628	0.00632044	0	0	0.278045	0	0.062025	0	0	0	0.0089029
TCGA-DK-AA76	0	0.1095	0	0.0209816	0	0.265543	0	0	0	0	0	0.0528933	0.0691997	0.0513382	0	0.250383	0	0.127554	0	0.0526072	0	0
TCGA-GV-A40E	0	0.116656	0	0.106995	0	0.145017	0.00785987	0.0769025	0	0	0.0463781	0.0332854	0.0219835	0.0953442	0.023671	0.134793	0	0.133829	0	0.0172474	0	0.0400388
TCGA-K4-A4AC	0	0.10362	0	0.0466434	0	0.217932	0.00908498	0.064509	0	0	0.0654905	0.0161467	0.102306	0.0251681	0.0641527	0.124956	0.0720912	0.0537653	0.0341342	0	0	0
TCGA-FD-A43S	0.162982	0.0336193	0	0.157448	0	0.108207	0	0.111048	0	0	0.0287328	0.0185759	0.0760305	0.0209004	0.0482952	0.139275	0.0012298	0.0367079	0.0569473	0	0	0
TCGA-GV-A3JV	0.108399	0	0.0252195	0.137795	0	0.139846	0.0678269	0.0600477	0	0	0	0.0294274	0.0232887	0.0702864	0.0625268	0.120468	0.0539443	0.0254936	0.0754306	0	0	0
TCGA-GU-A42R	0	0.0492406	0.00196052	0.149792	0	0.0547448	0	0.0516869	0	0	0	0.13336	0.0972122	0.0360659	0	0.175863	0	0.144506	0.105569	0	0	0
TCGA-XF-AAME	0.127683	0	0.0356119	0.0412369	0	0.166419	0.0628371	0.0313147	0	0	0.028212	0	0.0876007	0.0145267	0.0302856	0.16069	0.0365062	0.0841462	0.0440816	0	0.0340242	0.0148243
TCGA-XF-AAML	0.0869811	0	0.0395468	0.0919374	0	0.0947601	0.0373579	0.140863	0.00527851	0	0.0804195	0.0057704	0.035355	0.136685	0.0384436	0.0905623	0	0.0923263	0	0	0	0.0237131
TCGA-K4-A4AB	0.00739894	0.0614925	0	0	0	0.371641	0	0.0452804	0	0	0.112755	0	0.0109569	0	0.0281539	0.144682	0.113163	0.0551126	0	0.0314836	0.0136939	0.00418678
TCGA-GV-A3QH	0	0.21446	0.000254599	0.0786879	0	0.109999	0	0.112569	0	0	0.0341176	0.0593889	0.0410281	0.125327	0	0.101737	0	0.118526	0	0.00390458	0	0
TCGA-DK-A3WY	0.244638	0	0	0.0842724	0	0.109543	0.086021	0.0862043	0	0	0	0.0198822	0.0526812	0.0687147	0.0587381	0.0726487	0.0183615	0.033846	0.0644493	0	0	0
TCGA-E7-A3X6	0	0.108153	0	0.0900268	0	0.155832	0.0213409	0.140252	0	0	0	0.0302989	0.0349397	0.0300879	0.0643473	0.127609	0.0145022	0.0849278	0.0386659	0	0	0.0590163
TCGA-XF-A8HF	0.00160977	0.0819616	0	0.00869849	0	0.1265	0	0.066864	0.0466794	0	0.127805	0	0.0431595	0.100574	0.0489632	0.218701	0	0.0900786	0.0384063	0	0	0
TCGA-XF-A9SU	0.156766	0	0.0621467	0.12556	0.00586472	0.000396768	0.0207968	0	0.0636786	0	0.012583	0.0178667	0.0880218	0.0805343	0.0704679	0.156562	0.0197099	0.0374407	0.0816037	0	0	0
TCGA-DK-A6B2	0.105521	0	0.0207216	0	0	0.282098	0	0	0.00277556	0	0	0.0446089	0.0930237	0.058911	0.068039	0.171359	0.0189234	0.076617	0.0574016	0	0	0
TCGA-YC-A8S6	0.0195446	0	0	8.84e-05	0	0.303877	0.0173818	0	0.0896839	0	0.0506091	0	0.0973524	0.00402059	0.00917288	0.0914779	0.0385677	0.131568	0.0538396	0.0525523	0	0.0402637
TCGA-YC-A9TC	0.0294187	0.00358887	0	0.13108	0	0.213023	0	0.0354691	0.0209082	0	0.0140073	0.0514035	0.012702	0.177538	0.0361034	0.199036	0	0.0338174	0	0.0419036	0	0
TCGA-DK-AA6M	0.0422094	0	0.0086955	0.0228999	0	0.249532	0	0.04483	0.039032	0	0.0113285	0.0652856	0.0212665	0	0.0486221	0.194949	0.0920552	0.0478311	0.0725919	0	0	0.0388715
TCGA-E5-A4TZ	0.107448	9.36e-05	0.0284461	0.126362	0	0	0	0.183761	0	0	0.0223851	0.0502112	0	0.0355166	0.00615321	0.183787	0.0263209	0.163436	0.0499388	0	0.000606772	0.0155338
TCGA-BT-A20R	0.14666	0	0.0168717	0.0674861	0	0.25931	0	0.0150121	0	0	0	0.0528728	0.0415848	0.0943122	0.0171703	0.123445	0.0163498	0.0850411	0.0599281	0	0	0.0039562
TCGA-S5-A6DX	0.0778666	0	0.0623143	0.141556	0	0.127828	0.0203189	0.0709176	0	0	0.0114164	0.0591091	0.0717767	0.0580852	0.0676343	0.174312	0	0.0484365	0.00842879	0	0	0
TCGA-ZF-A9R7	0.0120602	0.0981545	0.0231637	0.201292	0	0.00653123	0.036659	0.16329	0	0	0.0608013	0.0383095	0.0329211	0	0.0722693	0.142945	0.0124555	0.0320779	0.0670697	0	0	0
TCGA-XF-AAMQ	0.0603522	0	0.0300165	0.101766	0	0.150963	0.0677022	0.124284	0	0	0	0.0578195	0.038581	0.00445476	0.0543853	0.144784	0.0280506	0.0881407	0.0318277	0	0.016873	0
TCGA-E5-A4U1	0.0305939	0	0.0899183	0.102899	0.0942474	0	0	0	0.0717537	0	0.0583631	0.129116	0	0.0192727	0	0.0828576	0.0926782	0.0357832	0.192516	0	0	0
TCGA-GV-A3JX	0.0807351	0	0.00687659	0.110273	0	0.184023	0.00673871	0.0873218	0	0	0.0280339	0.0414147	0	0.10886	0.0790921	0.203881	0.00537907	0.0573702	0	0	0	0
TCGA-FD-A3NA	0	0	0.00256015	0.193956	0	0.0389351	0.0633791	0.0496216	0	0	0.0691511	0.0211623	0.0278666	0.0960745	0.0379861	0.184365	0	0.112711	0.0674088	0	0	0.0348232
TCGA-G2-AA3B	0	0.176202	0.0492595	0.0610427	0	0.103194	0.129188	0.0643606	0.0165584	0	0.0981757	0	0	0.00419305	0.0430848	0.107553	0	0.104744	0	0.0424446	0	0
TCGA-ZF-A9R4	0	0.0642881	0.0431481	0.114898	0	0.0697205	0.0781113	0.128571	0	0	0.0446123	0.0463979	0.070763	0.0572695	0.0596778	0.148195	0.012478	0.0618705	0	0	0	0
TCGA-XF-AAN5	0	0.075765	0.0120274	0.120518	0	0.116558	0.0614747	0.117081	0	0	0.0180956	0.0292717	0.0375006	0.0196383	0.0612991	0.133986	0.0284785	0.0669168	0.0529234	0	0.0385058	0.00995984
TCGA-FD-A5BX	0	0.0906376	0	0.0362738	0	0.254489	0	0.0268324	0	0	0.00312837	0.0401203	0.0824387	0.115796	0.0657581	0.140131	0.105457	0	0.0389386	0	0	0
TCGA-ZF-AA4X	0.128704	0	0	0.183962	0	0.205314	0	0.107149	0	0	0	0	0.0737136	0.0535259	0.00841316	0.0717209	0.0603262	0.107171	0	0	0	0
TCGA-4Z-AA86	0.0641461	0.0382071	0.00213881	0.186327	0	0.18006	0	0.074758	0.0062786	0	0.0083076	0.0369444	0.0463084	0.0545098	0.043285	0.131283	0.0270308	0.0710973	0	0.0237553	0	0.00556267
TCGA-XF-A9SW	0.125589	0	0.00419746	0.00750004	0	0.197769	0	0.0501351	0	0	0.0189436	0.0276566	0.0686789	0	0.0331417	0.222139	0.0216037	0.0565528	0.149189	0	0	0.0169037
TCGA-G2-A2EK	0.104786	0.0586614	0	0.00437008	0	0.230031	0	0.0423604	0.0707212	0	0	0.0802103	0.0327578	0.0519701	0.0162146	0.0769478	0.0576198	0.0520762	0.121274	0	0	0
TCGA-GV-A3JZ	0.112443	0	0.0448279	0.0647618	0	0.202542	0.00215477	0.0673032	0	0	0	0.0353094	0	0.148724	0.0575315	0.202119	0	0.0335116	0	0.0151311	0	0.0136398
TCGA-FT-A3EE	0.177868	0.00626006	0	0.039233	0	0.14905	0.0195367	0.0774458	0	0	0.0574924	0	0	0.015351	0	0.169293	0.0237971	0.18453	0	0.0213327	0.0172047	0.0416061
TCGA-FD-A3B7	0.0884468	0.0163064	0	0.184228	0	0.138414	0.0236071	0.0417738	0	0	0	0.0360162	0.0914396	0.0686007	0.0589823	0.153218	0.000232471	0.0827466	0	0.0159884	0	0
TCGA-XF-AAMX	0.00118939	0.00166933	0.0491138	0.0943102	0	0.106722	0	0.0613963	0.0364502	0	0	0.0433775	0.00979725	0.15773	0.0718474	0.255924	0	0.0549863	0.055486	0	0	0
TCGA-UY-A9PF	0.109142	0.0235362	0	0.054832	0	0.180311	0	0.138712	0	0	0.0128132	0.0323489	0.00661972	0.0524838	0.0379615	0.155136	0.0044487	0.0983555	0.0846916	0	0.00860744	0
TCGA-4Z-AA83	0	0.163335	0	0	0	0.197182	0.0191256	0.0316783	0.0242405	0	0.0525509	0.0468642	0.0404337	0.042203	0.0587065	0.0985825	0.0691009	0.113587	0.00977915	0	0	0.0326319
TCGA-XF-A8HG	0	0.132897	0	0.113586	0.0458473	0.0983952	0	0	0	0	0	0.0570966	0.0381056	0.00497228	0	0.22699	0.0524878	0.116565	0.076822	0	0.0362355	0
TCGA-DK-A1AG	0	0.0948089	0.0291502	0.163517	0	0.156173	0	0.0739302	0	0.0176807	0	0.0577738	0.0731132	0.0322718	0	0.0877719	0	0.122268	0	0	0	0.0915412
TCGA-CF-A3MH	0	0.183007	0.0335414	0	0.170785	0	0	0.160152	0	0	0.0802692	0	0.0384236	0	0.00323578	0.0825335	0.0866409	0.109792	0	0.0444407	0.00717895	0
TCGA-GD-A2C5	0	0.0853634	0.0198398	0	0	0.180124	0	0.0389103	0.00351131	0	0.0740571	0.0156564	0.0721567	0.0232135	0	0.145967	0.0895655	0.130155	0.100599	0	0	0.02088
TCGA-4Z-AA84	0.108828	0.0899106	0	0	0	0.293627	0	0.0298073	0	0	0	0.053924	0.0274915	0.138992	0.0698063	0.0295599	0	0.0983417	0	0.0153721	0	0.0443397
TCGA-CF-A9FF	0.291723	0	0	0.0764871	0	0.214755	0	0.0464158	0.0451819	0	0	0.00690472	0.00869058	0.0579595	0.0414626	0.0755778	0	0.0627475	0.0649676	0	0.00712628	0
TCGA-YC-A89H	0.122543	0	0.0798106	0.101413	0	0.12371	0.0224931	0.0107995	0.00993626	0	0.0397505	0.0462746	0.0352589	0.106411	0.065038	0.147759	0.0666018	0.0146103	0	0	0	0.00758983
TCGA-MV-A51V	0.16184	0	0	0	0	0.380097	0	0.0611282	0	0	0.0200176	0.0156312	0.0497304	0	0.010977	0.0981318	0	0.113502	0	0.0889442	0	0
TCGA-XF-AAN2	0	0.0231777	0	0.134671	0	0.151547	0.00713651	0.153051	0	0	0	0.0825915	0.0741724	0.0865962	0.0746408	0.119612	0	0.0703348	0.0134532	0	0	0.00901519
TCGA-FD-A43N	0.150785	0	0.0594105	0.0394157	0	0.111686	0.0144477	0.0250725	0.0134393	0	0.098382	0	0.0283031	0.147322	0.0155544	0.131362	0	0.110062	0	0.0201814	0	0.0345772
TCGA-UY-A8OD	0.105416	0	0	0.113328	0	0.194885	0	0.0574773	0.0282768	0	0	0.0156789	0.0721217	0.0871003	0.0614456	0.120475	0.0296859	0.0406734	0.0734358	0	0	0
TCGA-G2-A2EF	0.0211576	0	0.0330486	0.0834168	0	0.137266	0.0887625	0.0971896	0	0	0.00547741	0.0814784	0.03118	0.0821538	0.0790934	0.146038	0.0252497	0.0884884	0	0	0	0
TCGA-BL-A0C8	0	0.0304769	0	0	0.13625	0.0249355	0	0.0355499	0	0	0.0679623	0.0347247	0.0841969	0.131341	0.0244824	0.291733	0	0.115462	0.0163828	0	0.00650352	0
TCGA-UY-A9PH	0.0548971	0	0.0135416	0.155836	0	0.078732	0.0373361	0.114015	0	0	0.0137336	0.0491777	0.089097	0.000852842	0.059834	0.180053	0.0193943	0.0707005	0.0206768	0	0.0289759	0.013147
TCGA-ZF-A9R1	0.237699	0	0	0.177738	0	0.129121	0	0.0766927	0.0237224	0	0.0213905	0	0.0444351	0.0565759	0.0276355	0.0786354	0.0306902	0.0637953	0.0318697	0	0	0
TCGA-E7-A7XN	0	0.0440317	0.0126559	0.152599	0	0.0747643	0.10299	0.122211	0	0	0	0.0722111	0.0226869	0	0.0709542	0.161751	0.0191719	0.0704116	0.0463623	0	0	0.0271985
TCGA-FD-A6TD	0.0774082	0.0104589	0	0.128628	0	0.190843	0	0.0525063	0	0	0.00227357	0.0729295	0.0756571	0.0424912	0.0635451	0.114766	0.0912743	0.0494064	0.0278128	0	0	0
TCGA-4Z-AA7Y	0	0.124047	0	0.0936205	0	0.146347	0	0.15399	0	0	0.013114	0.026707	0.0756842	0	0	0.157234	0.0428862	0.108884	0	0.0473882	0	0.0100973
TCGA-BT-A20N	0.107907	0	0.0611671	0.0305464	0	0.262659	0	0.0464081	0	0	0.057427	0.0194519	0.0401859	0.138663	0.05146	0.0781483	0.00447467	0.0870158	0	0	0	0.0144858
TCGA-DK-A6B0	0	0.243856	0	0.00635945	0.041123	0.156471	0	0	0	0	0.0709278	0.054649	0.0975171	0	0	0.178825	0	0.137121	0	0.00835574	0	0.00479494
TCGA-FD-A3SR	0.0627936	0	0	0.112082	0	0.207298	0	0.0386755	0.0250016	0	0	0.0568021	0.043742	0.0965829	0.0650363	0.155957	0	0.0387958	0.0972337	0	0	0
TCGA-FD-A6TG	0.155473	0	0.0257457	0.10641	0	0.0799085	0	0.0560845	0.027197	0	0	0.0496482	0.0455346	0.0966481	0.0467827	0.154005	0.03543	0.0103707	0.110762	0	0	0
TCGA-GU-A764	0	0.0853118	0.0779848	0.0776302	0	0.145908	0.0238357	0.0609067	0	0	0.0947692	0.0135634	0.00787321	0.0956778	0.0787112	0.197322	0	0.0197929	0.00891521	0	0.00242052	0.00937743
TCGA-FD-A5BY	0	0.0596692	0	0.0355334	0	0.229766	0	0.0818237	0	0	0	0.0732202	0.0257653	0.065676	0.0309094	0.0959886	0.097353	0.0720222	0.124621	0	0	0.00765197
TCGA-SY-A9G5	0.0549427	0	0.0339986	0.129517	0	0.164619	0.0203165	0.111587	0	0	0.0409016	0.0437624	0.0589023	0.0185117	0.029368	0.107624	0.0308772	0.109751	0.0453218	0	0	0
TCGA-FD-A3SL	0.13491	0	0	0.0535246	0	0.184553	0	0.0884684	0	0	0	0.0402618	0.028752	0.0911128	0.0734997	0.156113	0.0237094	0.0133071	0.111789	0	0	0
TCGA-YF-AA3L	0	0.103486	0.0262186	0	0	0.209734	0	0.0137891	0.0605759	0	0.131109	0	0.0837261	0.0139867	0.0130916	0.115491	0.140286	0.0371046	0.0514018	0	0	0
TCGA-FD-A3SP	0.0414441	0	0.00757383	0.114924	0	0.259751	0	0.035678	0.0199783	0	0.0258363	0.00843941	0.0692067	0.0976971	0.071584	0.121249	0.0849428	0.00470246	0.0335835	0	0	0.00340921
TCGA-C4-A0F1	0.0752997	0	0.0296799	0.00791121	0	0.319973	0	0.073243	0	0	0.0453778	0.0293616	0.0339376	0.0527887	0.0590846	0.0723333	0.071162	0.0572495	0.0487889	0	0	0.0238088
TCGA-DK-A2I2	0	0.0810056	0	0	0	0.26292	0	0.0114492	0	0	0.0233245	0.00354483	0.031363	0.00733081	0.0676858	0.173363	0.142047	0.0630587	0	0.0528484	0	0.0800585
TCGA-BT-A20U	0.00195629	0.00999817	0.0190437	0.121114	0	0.196719	0	0.0615153	0.0197574	0	0.0712891	0	0.0458327	0.106775	0.0542715	0.137921	0.0566369	0.0750709	0	0.00979347	0	0.0123055
TCGA-BT-A3PK	0.000535402	0	0	0.0295636	0	0.245742	0.0329201	0.0917178	0	0	0.0679627	0	0.0265239	0.0979947	0.0537366	0.142942	0	0.123699	0.0150109	0	0	0.071651
TCGA-DK-A3X2	0	0.170629	0.0217233	0.136522	0	0.0643197	0	0.0422399	0	0	0	0.056101	0.09404	0.0970889	0	0.176742	0	0.140594	0	0	0	0
TCGA-GD-A3OP	0.119609	0	0.000875527	0.103494	0	0.205701	0	0.0557306	0	0	0.0154066	0.0264796	0.0449172	0.0254599	0.0652111	0.178609	0.0246684	0.021126	0.112712	0	0	0
TCGA-CF-A1HS	0.0383636	0.0159	0	0.030566	0	0.265481	0.063765	0.0557573	0	0	0.0455769	0.000580311	0.101883	0.028597	0.0340241	0.10783	0.104725	0.0874018	0	0	0.01955	0
TCGA-GC-A3WC	0.100734	0	0.029611	0.122641	0	0.10853	0.0517636	0.110864	0	0	0.000131876	0.036911	0.0633286	0.033782	0.069692	0.099582	0.109042	0.0301146	0.0332722	0	0	0
TCGA-GC-A4ZW	0.152872	0	0.0440731	0.0926007	0	0.149122	0.0153562	0.0649223	0	0	0	0.0651937	0.0344361	0.144979	0.0460049	0.124375	0	0.0264666	0.0395988	0	0	0
TCGA-E7-A8O7	0.0534384	0.00560099	0.0696752	0.0948548	0	0.152322	0	0.072817	0.0165805	0	0.00499868	0.0234229	0.0428259	0	0.0383357	0.116625	0.125458	0.10898	0	0.00546342	0	0.0686019
TCGA-ZF-AA5N	0.0886207	0	0.0539529	0	0	0.226005	0.033342	0.038029	0	0	0.0097759	0.0656561	0.0187655	0.0853606	0.0398746	0.170375	0	0.123841	0	0	0	0.0464018
TCGA-ZF-AA51	0.044645	0.0349583	0.0559119	0.0711621	0	0.172045	0.0451511	0.100577	0	0	0	0.0323032	0.0434046	0.0677937	0.0746709	0.100279	0.0499963	0.068088	0.00090584	0	0	0.0381084
TCGA-KQ-A41O	0	0.0159028	0.0571883	0.41328	0.0410436	0	0	0.0733132	0	0	0.0627201	0.042183	0	0	0	0.194922	0	0.0885239	0.010924	0	0	0
TCGA-UY-A9PE	0.0967919	0.0824142	0.080332	0.0619859	0	0.0702639	0	0.0683604	0	0	0	0.0373771	0.0685291	0.127146	0.09915	0.112262	0	0.0719626	0	0.0155303	0.0078941	0
TCGA-FD-A3SM	0	0.0832072	0.00728038	0.0402336	0	0.265226	0	0.0171236	0	0	0	0.0609496	0.0852234	0.100258	0.070965	0.141668	0.00476496	0.0326281	0.0904732	0	0	0
TCGA-DK-A1A6	0.0582391	0	0.014401	0.181927	0	0	0.0500587	0.139976	0	0	0.0414072	0.00897371	0.0438885	0.0605251	0.0439091	0.205524	0	0.137218	0	0	0	0.0139516
TCGA-CF-A8HX	0	0.223664	0	0	0.0445048	0.23191	0	0.0112867	0	0	0.101358	0	0.0256298	0	0	0.194058	0.0620715	0.104189	0	0	0	0.00132846
TCGA-E7-A6MD	0.131607	0.00971752	0	0.0883051	0	0.209495	0	0.104042	0	0	0	0.0409689	0.0774762	0.0211684	0.040042	0.1284	0.0611954	0.0555751	0.0320064	0	0	0
TCGA-UY-A9PB	0.0538743	0	0.04945	0.123244	0	0.166535	0.0350147	0.0649058	0	0	0.0534798	0.0172513	0.0366489	0.125823	0.0550877	0.134616	0	0.0420321	0.038875	0	0	0.00316283
TCGA-4Z-AA7W	0.0422955	0	0.0685854	0.160809	0	0.0164837	0.114483	0.144927	0	0	0	0.081297	0.0502646	0.01771	0.0447581	0.154326	0	0.0960783	0.00798341	0	0	0
TCGA-CF-A47W	0	0.169192	0	0.123227	0.041712	0.137676	0	0	0	0	0.0772937	0.0499826	0.0956816	0	0	0.161599	0.00188794	0.110363	0.0313852	0	0	0
TCGA-G2-A3VY	0	0.14708	0	0.233533	0.0659357	0.0928636	0	0.0461019	0	0	0.0718812	0.00149505	0.044633	0	0	0.141379	0	0.124389	0	0.0307091	0	0
TCGA-GU-AATQ	0	0.0953267	0.013453	0.0223749	0	0.253771	0	0.0979204	0	0	0	0.0714655	0.0989201	0.0472818	0.0767392	0.111092	0.0232112	0.0552525	0.0331922	0	0	0
TCGA-FT-A61P	0.0434554	0	0.0131247	0.0835323	0	0.107431	0.00376935	0.133566	0	0	0.0241954	0.052022	0.0568277	0.153475	0.0693775	0.151879	0	0.0345227	0.0728218	0	0	0
TCGA-DK-A3IN	0.0152941	0.0872089	0.00268188	0.0808592	0	0.193249	0.0595219	0.0114944	0	0	0.0150117	0.0134052	0.0766872	0	0.0304357	0.227645	0	0.0787536	0	0.0288994	0.00572536	0.0731271
TCGA-FD-A3B4	0.156924	0	0.0136564	0.0553361	0	0.18965	0.0235185	0.0713029	0	0	0.00599693	0.0578913	0.0147387	0.0675618	0.0589269	0.115563	0	0.0542081	0.108793	0	0	0.00593211
TCGA-DK-A6B1	0	0.100949	0	4.86e-06	0	0.348062	0	0.0708046	0.0148249	0	0	0.0336535	0.110526	0	0	0.121007	0.0255232	0.133537	0.0411068	0	0	0
TCGA-DK-A6AV	0.116156	0.00390157	0	0.144132	0	0.116721	0.0227035	0.0950497	0.0160167	0	0.048421	0.0160783	0.0405164	0.0141518	0.0602271	0.133359	0.060671	0.0670916	0.0448035	0	0	0
TCGA-ZF-AA58	0.0209398	0	0.0264695	0.117775	0	0.136074	0.0510121	0.0627152	0	0	0.0429943	0.0251119	0.0560471	0.133901	0.064058	0.202206	0	0.055487	0	0	0	0.00520907
TCGA-ZF-A9RN	0	0.0811763	0	0.0977881	0	0.121351	0.105867	0.123649	0	0	0	0.063005	0.0535796	0.13938	0.074272	0.0776145	0	0.0244439	0.0378722	0	0	0
TCGA-BL-A5ZZ	0.0603053	0	0	0	0	0.259102	0	0.029362	0	0	0.0578713	0.0311889	0.0416254	0.149985	0	0.203224	0	0.0897495	0.0466384	0	0	0.0309477
TCGA-GV-A40G	0	0.063767	0.0236599	0.064404	0.0295478	0.214986	0	0	0	0	0.0884148	0.0212604	0.106091	0.00560049	0	0.146782	0	0.179546	0.0297229	0	0	0.0262167
TCGA-DK-AA77	0	0.0744853	0.0231419	0.170685	0	0.136838	0.0179571	0.101407	0.000712655	0	0	0.071175	0.0400108	0	0.0644198	0.106661	0.0673438	0.0788862	0.0462764	0	0	0
TCGA-GV-A3JW	0.0712131	0.0477512	0.0377943	0	0.148625	0	0	0	0.0510142	0	0.152215	0	0.0438682	0.0411717	0	0.229937	0	0.151364	0.0250453	0	0	0
TCGA-G2-AA3C	0	0.0974004	0	0.0193669	0	0.237157	0	0	0	0	0	0.0918616	0.134825	0.022076	0.0411193	0.241604	0	0.0172149	0.0768058	0	0	0.0205692
TCGA-ZF-AA5P	0.241452	0	0.029309	0.039194	0	0.194023	0.0257785	0.0762955	0	0	0.0398005	0	0.0604111	0.100999	0.0591653	0.0317524	0	0.0676099	0.0162247	0.0179851	0	0
TCGA-ZF-A9RL	0	0.0836283	0	0.188234	0.0352374	0.14339	0	0.0764115	0	0	0	0.0858707	0	0	0.0103649	0.121777	0.127106	0.127979	0	0	0	0
TCGA-K4-AAQO	0.134141	0	0.0434708	0.0678339	0	0.1912	0.0124808	0.0346622	0	0	0.0217923	0	0.0928347	0.00367864	0.0623456	0.154755	0.0345671	0.0361033	0.110135	0	0	0
TCGA-FD-A6TC	0.0175916	0.0440209	0.0506518	0.0253424	0	0.222787	0	0.0517933	0	0	0.0624613	0	0.0418778	0.112207	0	0.138659	0.0259549	0.127146	0	0.0404782	0	0.0390289
TCGA-S5-AA26	0	0.268194	0.00138486	0	0	0.135911	0	0.141678	0	0	0	0.0856975	0.0102763	0.0142929	0	0.169953	0.0391824	0.102184	0	0	0.0312465	0
TCGA-CU-A3KJ	0	0.0659756	0.00071577	0.120196	0	0.193924	0.0611213	0.0745287	0	0	0	0.0265783	0.0633225	0.0630643	0.0267449	0.0349106	0.0738351	0.100514	0	0.0308888	0	0.0636798
TCGA-FD-A6TH	0.175038	0	0	0.0294606	0	0.239376	0	0.0993051	0	0	0	0.0453806	0.032289	0.103622	0.0764862	0.163906	0	0.0208655	0.0132773	0	0.00099456	0
TCGA-FJ-A3ZE	0	0.180938	0.00340883	0.163643	0	0.0310675	0	0.179812	0	0	0.00438523	0.0792954	0	0.00285494	0	0.134262	0	0.214883	0	0	0	0.00544972
TCGA-FD-A3SQ	0.129264	0	0.0684458	0.0336608	0	0.162487	0	0.0167763	0.0530541	0	0.0690005	0	0.0203905	0.0576302	0.0331295	0.140562	0.0579255	0.0886213	0.0670235	0	0	0.0020301
TCGA-CF-A1HR	0.0704403	0	0.0654991	0.20844	0	0.0637886	0	0.00216264	0.0580112	0	0	0.0454097	0.0548523	0.0421097	0.0199446	0.135984	0.0209497	0.106426	0.105982	0	0	0
TCGA-GU-A763	0	0.21789	0	0.0744131	0	0.11863	0	0.208351	0	0	0.00599026	0.0755363	0.0382062	0	0.0110917	0.104183	0.0596312	0.0816287	0	0	0.00444857	0
TCGA-DK-A2HX	0.0681956	0	0.0037009	0	0	0.315833	0	0	0.0303479	0	0	0.0492047	0.0636961	0.0362075	0.0279435	0.17496	0.0266329	0.0792445	0.124034	0	0	0
TCGA-GU-A767	0.0501072	0.00550146	0	0.0777902	0	0.122041	0	0.0179551	0.0257908	0	0.0832834	0.00466615	0.11977	0	0.0696353	0.209691	0.00384579	0.101006	0.0909923	0.0179249	0	0
TCGA-FD-A6TK	0.0504082	0	0.021548	0.106664	0	0.134408	0.108872	0.0924243	0	0	0	0.0544325	0.0424157	0.0104259	0.0518609	0.191981	0	0.0673352	0.0669263	0	0	0.000299166
TCGA-DK-A2I1	0.147459	0	0.0400489	0.123976	0	0.0155568	0.02159	0.00702829	0.0681782	0	0.0494328	0	0.0521262	0.099631	0.0668746	0.208802	0.00789494	0.0519628	0.039438	0	0	0
TCGA-KQ-A41P	0.0910877	0	0.0181295	0.116414	0	0.108274	0	0.0783794	0.00247879	0	0	0.0632079	0.0713232	0.129221	0.0276983	0.138764	0	0.0656933	0.0893283	0	0	0
TCGA-DK-A1AF	0.0481424	0	0	0.120303	0	0.224793	0.0155101	0.0298971	0	0	0.067115	0	0.051303	0.115036	0.0539472	0.146556	0	0.052614	0.0362491	0	0	0.0385347
TCGA-GC-A3I6	0	0.00735004	0.00617342	0.0512951	0	0.232312	0	0.0620998	0.0028573	0	0.0324119	0.0558889	0.000249735	0.102818	0.0645649	0.180139	0	0.109324	0.0853056	0	0	0.00720937
TCGA-XF-AAMZ	0.220836	0.00168888	0.0157724	0	0	0.166479	0.00805107	0.0905397	0	0	0.0992921	0	0.0525432	0.0144871	0.0385912	0.18186	0.00287125	0.0867932	0.020195	0	0	0
TCGA-FD-A6TF	0.16438	0	0	0.0912355	0	0.255582	0	0.00843103	0	0	0	0.0270787	0.0427697	0.109386	0.0579625	0.160568	0	0.026351	0.0562562	0	0	0
TCGA-CU-A3QU	0	0.0974029	0	0.0107498	0	0.189316	0	0.108639	0	0	0.0233396	0.0821441	0.0925099	0.101808	0	0.113498	0	0.111212	0.0309934	0	0	0.0383863
TCGA-CF-A8HY	0	0.093924	0	0.133794	0	0.190902	0	0	0.0480972	0	0.0780815	0	0.068962	0	0	0.0926417	0.157054	0.0793097	0	0.0572331	0	0
TCGA-CF-A7I0	0.132377	0	0.033985	0.128976	0	0.184679	0	0	0.0126626	0	0	0.072469	0.0466023	0	0.0168051	0.138521	0.0529294	0.0344301	0.145563	0	0	0
TCGA-CF-A9FL	0	0.100599	0.048224	0.0494055	0	0.105739	0	0.0991275	0	0.00599912	0	0.108565	0.0545142	0.0558426	0.0302298	0.162063	0.0171622	0.0560766	0.0787207	0	0.0277311	0
TCGA-UY-A78M	0	0.0687046	0.0465352	0	0.109262	0.141233	0	0	0	0	0	0.0741695	0.055893	0.15943	0.0552736	0.12653	0	0.145516	0	0	0.0137601	0.00369332
TCGA-ZF-AA53	0.0424276	0	0.0215831	0.0577451	0	0.268874	0.0490195	0.0460714	0	0	0.00383389	0.0487989	0.0431938	0.0204941	0.076323	0.169343	0.0677144	0.0466621	0.00533405	0	0	0.0325826
TCGA-XF-A9SL	0.216184	0	0	0.0584716	0	0.141325	0.0623598	0.0567466	0	0	0.0218227	0.00229603	0.0683855	0.0266952	0.0285683	0.157907	0	0.0332811	0.125957	0	0	0
TCGA-2F-A9KT	0	0.0571088	0.00327588	0.132244	0	0.0425621	0	0.0508036	0	0	0.0577251	0.0537609	0.0798841	0.158819	0.0372166	0.190963	0	0.0238106	0	0.0273255	0.0136652	0.070835
TCGA-GU-A42P	0	0.0150931	0	0	0	0.414516	0	0.0150225	0.0490887	0	0	0.0933904	0.0374929	0.191704	0	0	0	0.150577	0.0238008	0	0.00481701	0.00449734
TCGA-UY-A78L	0	0.0905777	0.00565962	0	0	0.278429	0	0.0764229	0	0	0	0.0517283	0.0493605	0.130544	0.050923	0.064094	0.0224369	0.0528671	0	0.0432271	0	0.0837294
TCGA-4Z-AA7S	0.0609161	0.118382	0	0	0	0.157066	0	0.18471	0	0	0.0479603	0.00140459	0.0462822	0.00841367	0.016246	0.154623	0.0185259	0.114387	0.0615355	0	0	0.00954774
TCGA-DK-AA71	0	0.0106616	0.038366	0.238688	0	0.00844343	0.0366905	0.0694316	0.0554679	0	0.0536762	0.029797	0.0426794	0.0907728	0.0474916	0.167649	0	0.103219	0.00696629	0	0	0
TCGA-FD-A3SS	0.0363545	0	0.0175597	0	0	0.218873	0	0.0972949	0	0	0.110354	0	0	0.117225	0.0295011	0.154239	0	0.127486	0	0.0371583	0.0539552	0
TCGA-4Z-AA7M	0.00022534	0.0616191	0	0.235835	0.0656645	0	0	0.0946847	0.00731581	0	0.0664732	0.000403925	0.107523	0.0653071	0.0652039	0.12055	0	0.0373977	0	0.055614	0.0161822	0
TCGA-DK-A3WX	0	0.00613999	0.029315	0.0588727	0	0.194326	0	0.115478	0	0	0.0333889	0.0855055	0.0415113	0.0817795	0.0810129	0.0539748	0.0116712	0.0411995	0.0225663	0	0	0.143258
TCGA-BT-A20Q	0.0134123	0.0439709	0.0836995	0.0551531	0	0.178915	0.06201	0.0887151	0	0	0	0.0584732	0.068033	0.0239636	0.0534499	0.0953576	0.0660755	0.0582154	0.050556	0	0	0
TCGA-GC-A3BM	0	0.113454	0	0.135585	0	0.130761	0	0.158684	0	0	0.0470472	0.00156936	0.0528424	0	0.0563976	0.120658	0.0653304	0.0924768	0	0.0251947	0	0
TCGA-BT-A0S7	0.166272	0	0	0.136422	0	0.190329	0	0.0824174	0	0	0.0345281	0	0.0218071	0.0354358	0.040691	0.181453	0.0446686	0.0342897	0	0.0222783	0	0.00940868
TCGA-DK-A3IU	0.157726	0	0	0.109619	0	0.164861	0.0428369	0.0977168	0	0	0	0.0578676	0.0719113	0.0463511	0.0523025	0.105328	0.0028561	0.045687	0.0359001	0	0	0.00903739
TCGA-K4-A3WV	0	0.152767	0	0.0341249	0	0.137252	0	0.194025	0	0	0	0.104215	0.05424	0.0747144	0	0.0377134	0	0.173859	0	0.0176075	0.00275482	0.0167263
TCGA-DK-A3IV	0.0937564	0.0960618	0.00188183	0	0	0.254037	0.018576	0.101401	0.0127502	0	0.0101794	0.0284534	0	0.0405635	0.0877801	0.117091	0.0270983	0.0967134	0.0136558	0	0	0
TCGA-E7-A7DV	0	0.0583097	0	0.109795	0	0.204328	0	0	0.033722	0	0	0.0836247	0.116732	0.0432918	0.0831888	0.180193	0.036429	0.0202729	0.0301136	0	0	0
TCGA-FD-A6TI	0.04796	0	0.0140454	0.134459	0	0.215131	0	0.150459	0	0	0.000505878	0.0462725	0.0489635	0.0098679	0.0204888	0.188104	0	0.073636	0.0384114	0.0096431	0.00205191	0
TCGA-XF-AAN4	0.0854872	0.0168794	0	0.0505713	0	0.135231	0.0242038	0.0491934	0	0	0	0.064492	0.10017	0	0.0669276	0.172146	0	0.0597545	0.135345	0	0.0188214	0.0207766
TCGA-C4-A0F0	0.0146956	0.0291476	0	0.0329448	0	0.325206	0	0	0.00399617	0	0	0.0510744	0.102524	0.0461879	0.0667454	0.0580202	0.100141	0.0795559	0	0.033338	0	0.0564227
TCGA-DK-A1AA	0	0.166661	0.00892111	0	0	0.22744	0	0	0.0706632	0	0.0632504	0.0247329	0.0474322	0	0.0433968	0.0877347	0.124952	0.0688024	0.0564214	0	0	0.00959137
TCGA-XF-A9SP	0.12487	0	0.0257225	0.0743929	0	0.154125	0	0.013628	0	0	0	0.046126	0.0874605	0.0154234	0.0689414	0.237722	0	0.0655687	0.0860191	0	0	0
TCGA-C4-A0F6	0	0.0290186	0.0711772	0.139359	0	0.17482	0.0150215	0.102236	0	0	0.0162215	0.0077119	0.0466305	0.0828993	0.0563033	0.168716	0.0349697	0.0433688	0.011547	0	0	0
TCGA-BT-A3PJ	0	0.105172	0.00411253	0.0333519	0	0.271366	0.0735357	0.0521775	0	0	0.0667892	0.02879	0	0.019085	0.0492766	0.151575	0.0272054	0.0770915	0	0	0.0237603	0.0167112
TCGA-G2-A3IB	0	0.184423	0	0.0671338	0	0.204621	0.0169456	0.0600248	0	0	0.073793	0.0273296	0.0659839	0.0379787	0.0400873	0.111649	0.0352356	0.0509862	0	0	0.0143471	0.00946238
TCGA-XF-AAN8	0.0836004	0	0.0149687	0.031333	0	0.212208	0.0247035	0	0	0	0.0359081	0	0.0449063	0.0972279	0.0416008	0.225013	0	0.0168859	0.0750574	0	0	0.0965864
TCGA-DK-A1AE	0.00155055	0	0	0.0401398	0	0.20508	0	0.145296	0	0	0	0.14605	0.0739899	0.0622836	0.0382756	0.0398102	0.0769809	0.0824328	0.0876722	0	0.000438498	0
TCGA-4Z-AA7O	0	0.139217	0	0.110699	0	0.211638	0	0.0760899	0	0	0	0.022004	0.0533767	0.0110594	0.0391588	0.0845875	0.0376315	0.114117	0.0386461	0	0	0.0617738
TCGA-GV-A3QF	0	0.174115	0	0	0.148241	0.067555	0	0.01493	0	0	0.119805	0	0.102028	0.0615252	0	0.0765877	0	0.118535	0	0.0252934	0	0.0913849
TCGA-FD-A43X	0	0.295342	0	0.039847	0	0.0986024	0	0.057687	0	0	0.0806588	0.0403078	0.0559465	0.00193084	0	0.182867	0	0.103547	0.0251403	0	0.0181227	0
TCGA-ZF-AA54	0	0.03843	0	0.0622385	0	0.174512	0.00374227	0.0730573	0	0	0	0.0532365	0.103123	0.0865335	0.0600695	0.189168	0.0510112	0.0337046	0.0711745	0	0	0
TCGA-XF-A9T2	0.113913	0	0	0.0929808	0	0.147578	0	0.00613371	0.0500966	0	0	0.0951491	0.00343622	0.118427	0	0.16832	0	0.0275113	0.159625	0	0.0168291	0
TCGA-BT-A3PH	0.068705	0	0.019695	0.0505219	0	0.165022	0	0.0672785	0	0	0.0928881	0	0	0.0996848	0.00950115	0.21919	0	0.109088	0	0.0696239	0	0.0288018
TCGA-E7-A4IJ	0.0583116	0.00627716	0.0322649	0.17949	0	0.141735	0.0102957	0.152608	0	0	0.0481033	0.0319508	0.00575374	0.0821254	0.0272598	0.115824	0	0.108002	0	0	0	0
TCGA-DK-A3IS	0	0.123147	0	0.176932	0	0.105751	0.000351848	0.125903	0	0	0	0.0719426	0.0278768	0	0.0469224	0.100083	0.0920376	0.0344728	0.0907677	0	0.00381102	0
TCGA-ZF-AA52	0	0.0517823	0.0229504	0.167833	0	0.156181	0	0.0200043	0	0	0	0.0808146	0.0798312	0.0666929	0.0221888	0.167899	0.0570277	0.0520511	0.0182116	0.00217846	0	0.0343546
TCGA-ZF-A9R0	0.042756	0.0824794	0	0.191889	0	0.015813	0.00755492	0.10318	0.00829707	0	0.00597179	0.0363772	0.0652447	0.0553112	0.110799	0.178505	0.0542676	0.0415555	0	0	0	0
TCGA-4Z-AA7R	0.0120042	0.0597078	0.04725	0.0444203	0	0.210588	0	0.0795564	0	0	0.0459277	0	0	0.131933	0	0.175385	0	0.0895044	0	0.0827133	0	0.0210106
TCGA-FD-A3B3	0.0814544	0	0.0632346	0.0709146	0	0.146162	0.0879848	0.108128	0	0	0.0250033	0.0389154	0.052041	0.0693681	0.0658284	0.0609928	0	0.0732996	0.0221615	0	0	0.0345113
TCGA-XF-A9SH	0.0183938	0.0348771	0.0448911	0	0	0.268676	0	0	0.0536638	0	0.043412	0.00455032	0.054634	0	0.0146594	0.199255	0.127396	0.0932854	0.0347516	0.00755405	0	0
TCGA-2F-A9KR	0	0.0682387	0	0.219737	0	0.066651	0	0.130867	0	0	0	0.0665238	0.0641753	0.0767172	0.0206138	0.0438059	0	0.0645335	0.137815	0	0.0118956	0.0284262
TCGA-FD-A5BZ	0.171434	0	0.0183353	0	0	0.258951	0	0.0352683	0	0	0.0302073	0	0.0261807	0.10786	0.0483049	0.103466	0.0134578	0.0891533	0.0973809	0	0	0
TCGA-XF-A9SM	0.060341	0	0	0.133187	0	0.138509	0.102508	0.099401	0	0	0	0.0525806	0.0198619	0.0485037	0.076844	0.218148	0	0.025861	0.0107228	0	0	0.0135323
TCGA-ZF-A9RF	0.033151	0.00234626	0.0362641	0.187454	0	0.0969855	0.108984	0.0378558	5.19e-05	0	0	0.0221331	0.0369886	0.0985385	0.0505183	0.258934	0	0.0252494	0	0.00454529	0	0
TCGA-UY-A9PD	0.18651	0	0.141774	0.0735272	0.0274712	0	0	0.0176685	0.0740388	0	0.0721286	0	0.0373993	0.0681527	0.0747996	0.197485	0	0.0273599	0	0.0016848	0	0
TCGA-UY-A78K	0.15547	0	0.034262	0.108251	0	0.155372	0.0822592	0.0457641	0	0	0.0316816	0.0249499	0.0562778	0.0444338	0.077648	0.127773	0.0170599	0.0203696	0.0184277	0	0	0
TCGA-G2-AA3D	0.113675	0.0920857	0	0.139264	0	0.126321	0	0.0787669	0.0118204	0	0.0744167	0.0124832	0.0498827	0	0	0.154672	0	0.139124	0.00748775	0	0	0
TCGA-ZF-AA4N	0	0.0276174	0	0.0842499	0	0.156965	0.0778081	0.109673	0	0	0.0877757	0	0.0599234	0	0.0490901	0.135042	0.0527081	0.0401084	0	0.0674261	0.0363199	0.0152923
TCGA-XF-AAN0	0.0945519	0	0.0698964	0.121541	0	0.145154	0.0115611	0.0657334	0	0	0.0217273	0.0270896	0.0463132	0.0585833	0.0604377	0.17122	0	0.0139944	0.0583827	0	0	0.0338143
TCGA-GU-AATP	0.144985	0	0.00140466	0.0827459	0	0.11774	0	0.0826679	0.000537313	0	0	0.0617578	0.0499243	0.134553	0.0354691	0.13623	0	0.107934	0.0440507	0	0	0
TCGA-XF-AAN1	0	0.243206	0	0.0742715	0.055295	0.0985427	0	0	0	0	0.0966571	0	0.0617586	0.000304791	0.0165614	0.0622419	0.138772	0.105042	0	0.0473467	0	0
TCGA-BT-A20V	0	0.158325	0	0.0909393	0	0.214003	0.0215432	0.0561977	0	0	0	0.0651277	0.100495	0.0220065	0.0389347	0.0981394	0.0416119	0.0910377	0.00163916	0	0	0
TCGA-XF-A8HB	0	0.12143	0	0	0	0.166398	0	0.14995	0	0	0.0982289	0.0108632	0.10114	0	0	0.148352	0.0590517	0.144586	0	0	0	0
TCGA-BT-A20T	0	0.107767	0.0112757	0.0682004	0	0.138736	0.0273632	0.150201	0	0	0	0.0909115	0.106441	0.0500602	0.0601528	0.0921847	0.00395269	0.0709351	0.0218189	0	0	0
TCGA-CU-A0YO	0	0.0882343	0.00461595	0.0396554	0	0.246482	0.0353449	0.0565023	0	0	0.0796573	0	0.0414519	0	0.0494669	0.141004	0.0518894	0.109878	0.0509289	0	0.00261089	0.00227834
TCGA-UY-A78N	0	0.0764803	0	0.0356049	0	0.217345	0	0.0201111	0.0183815	0	0.0490414	0.0351403	0.100087	0	0.0200765	0.165068	0.117167	0.0983347	0.0471621	0	0	0
TCGA-2F-A9KO	0.026507	0.0786809	0.0179233	0.10996	0	0.136622	0.106928	0.124416	0	0	0.00120242	0.0433586	0.0709369	0.0427047	0.0498394	0.0903329	0.00295504	0.0841012	0.0135323	0	0	0
TCGA-XF-AAN3	0	0.0633684	0.0266919	0.00220783	0	0.28264	0	0.043168	0.0177213	0	0.00959897	0.0173301	0.052832	0	0.0256353	0.171042	0.106882	0.0883192	0.0715009	0	0	0.0210631
TCGA-CF-A3MG	0	0.0984471	0	0.0479035	0.122172	0.109165	0	0.0642547	0	0	0.100391	0	0.00376991	0	0.0159892	0.0890564	0.174196	0.101989	0	0.00051454	0.0721512	0
TCGA-2F-A9KW	0.0862642	0	0.00212255	0	0.0315681	0.205621	0	0	0.0524443	0	0.0226482	0	0.0558127	0.0969198	0.0483509	0.179492	0	0.0866555	0	0.0572637	0	0.0748364
TCGA-4Z-AA82	0	0.125376	0	0.0834565	0	0.146672	0	0.0672392	0	0	0	0.098789	0.0515184	0.0553638	0.0126658	0.0569164	0.0941394	0.123766	0.0676114	0	0.0164858	0
TCGA-G2-A2EL	0	0.159192	0	0.149275	0	0	0	0.178281	0	0	0.0166461	0.110506	0	0.095799	0.0419439	0.0931072	0.0525665	0.102684	0	0	0	0
TCGA-DK-AA6R	0	0.0497425	0.0140435	0.0253991	0	0.259838	0.0153196	0.11777	0	0	0.0677854	0.0549719	0	0.0446794	0.0598197	0.0675316	0.0937515	0.104865	0.0106862	0	0.0137964	0
TCGA-K4-A5RJ	0.00693412	0.0442674	0	0.122498	0	0.164196	0.0595769	0.0823295	0	0	0	0.0393809	0.101823	0.0137791	0.079601	0.200478	0.0434698	0.0416675	0	0	0	0
TCGA-E7-A5KF	0	0.135615	0	0.103139	0	0.171352	0	0.0698016	0.047619	0	0	0.0633348	0.0327045	0.0188973	0	0.139603	0	0.130867	0	0	0.0691559	0.0179109
TCGA-BT-A20P	0	0.07033	0.00970992	0.12476	0	0.292598	0	0.0337343	0	0	0	0.0886227	0.116703	0.0390388	0.00502572	0.104199	0	0.107805	0	0.00747465	0	0
TCGA-FD-A3B5	0	0.156715	0	0	0	0.191251	0	0.134907	0	0	0	0.0915962	0.0158364	0.178673	0	0.0908444	0	0.114157	0.000635062	0	0	0.0253841
TCGA-GC-A3OO	0.0375269	0.0647996	0.00297498	0.0641866	0	0.126004	0	0.0737133	0	0	0	0.0627629	0.0662822	0.103254	0.0400243	0.124052	0.0553646	0.0448608	0.0925531	0	0.0416412	0
TCGA-CU-A72E	0	0.126248	0	0	0	0.209287	0	0.042333	0	0	0	0.0856949	0.101685	0.091354	0.0274842	0.152028	0	0.0420702	0.117004	0	0	0.00481257
TCGA-HQ-A5ND	0	0.158079	0	0.0264522	0.0582219	0.114251	0.100014	0.0943996	0	0	0.069556	0.0210736	0.00728925	0	0.064189	0.186573	0	0.0660127	0	0.00553086	0	0.0283576
TCGA-GD-A76B	0.0657243	0.0379887	0.0352912	0.106612	0	0.18015	0.034737	0.0931874	0	0	0.0277159	0.0321806	0.0697377	0.00977174	0.057643	0.139599	0.0381634	0.0714985	0	0	0	0
TCGA-4Z-AA7Q	0	0.0572666	0.0586827	0.134236	0	0.0883732	0.0620391	0.116067	0.00154664	0	0	0.056242	0.0578749	0.0296415	0.0784948	0.13486	0	0.0584076	0.0464361	0	0	0.0198318
TCGA-DK-A1A5	0	0	0.000854432	0.178701	0	0.138425	0.0154455	0.0858391	0	0	0	0.0692461	0.0569389	0.0531049	0.0626569	0.10422	0.0931505	0.0788614	0.0625559	0	0	0
TCGA-KQ-A41S	0.0578295	0	0	0.125635	0	0.238991	0	0.0321833	0	0	0	0.0851682	0.0310447	0.0401025	0.0391996	0.180455	0	0.0262763	0.118127	0	0.0186416	0.00634696
TCGA-FJ-A3ZF	0.00310034	0.0336844	0.0370082	0.0537907	0.0442938	0.0702787	0	0.0155631	0.0574528	0	0	0.121	0.130218	0.0606928	0	0.185978	0	0.18694	0	0	0	0
TCGA-BT-A2LA	0.219885	0	0	0.0840343	0	0.119441	0	0.168611	0	0	0	0.105845	0.0933978	0.151489	0	0	0	0.00570824	0	0	0.0515891	0
TCGA-KQ-A41Q	0	0.174175	0	0.130716	0	0.126513	0	0.0755872	0	0	0	0	0.111268	0.0506702	0	0.0842127	0.00254666	0.135886	0	0.0922689	0.0161563	0
TCGA-XF-A9T5	0.0514881	0.0053121	0.0491114	0.100002	0	0.109662	0.0896549	0.0992875	0	0	0	0.0511896	0.0494596	0.0521376	0.0596178	0.105968	0.101589	0.0637359	0.0117842	0	0	0
TCGA-FD-A3SJ	0.157019	0	0.00214708	0.0547106	0	0.0993939	0	0.128925	0	0	0.0277749	0.0195102	0.0851988	0.0697989	0.0501359	0.153671	0.0357097	0.0225392	0.0934666	0	0	0
TCGA-K4-A5RI	0	0.0703563	0	0	0	0.174967	0	0.073659	0	0	0.0799338	0.0459018	0.0141561	0	0.0110544	0.141301	0.157058	0.072992	0.141002	0	0.0118643	0.0057545
TCGA-H4-A2HO	0	0.0787213	0.0112083	0.102123	0	0.232859	0	0.0237302	0.00564777	0	0.041421	0.00947996	0.114774	0.0796443	0.0375161	0.120993	0	0.11238	0	0.0295031	0	0
TCGA-DK-A3IK	0.149856	0.0575108	0.0337271	0.119324	0	0.0299395	0	0.0747667	0	0	0.0696301	0	0.0622631	0.0977978	0.0599216	0.130923	0	0.0809644	0.033376	0	0	0
TCGA-UY-A78P	0	0.0854984	0.00445314	0.0616026	0	0.156845	0	0.093987	0	0	0	0.0798195	0.0938407	0.0709755	0.0433101	0.0795334	0.0619364	0.0575144	0.052247	0	0.058437	0
TCGA-E7-A8O8	0	0.175509	0	0.109155	0	0.187863	0.015934	0.058122	0	0	0	0.0558955	0.0426755	0.0417672	0.0234067	0.155806	0.0365518	0.0824935	0.0148212	0	0	0
TCGA-BT-A20J	0	0.060052	0.00911514	0.101261	0	0.201279	0.0253609	0.0663011	0.00241163	0	0	0.0528247	0.102666	0.122526	0.06954	0.1216	0	0.0501616	0.0149015	0	0	0
TCGA-FD-A6TA	0.0599471	0.0351684	0.0734654	0.103381	0	0.143526	0.038743	0.0445971	0.0295494	0	0.0536998	0	0.0368861	0.0951654	0.0639943	0.167402	0	0.0173075	0.0253954	0	0	0.0117724
TCGA-G2-A2EC	0.141144	0	0.0565701	0.00725068	0	0.282092	0	0.0206496	0.042747	0.0126257	0	0.0182901	0.0282456	0.0169876	0.0191991	0.122697	0.0329341	0.085614	0.112954	0	0	0
TCGA-ZF-AA4U	0	0.176813	0	0.151351	0	0.0589206	0	0.145298	0	0	0.0191382	0.0531926	0.00186926	0	0.0406162	0.166419	0.0725874	0.0514258	0.0486622	0	0.0137074	0
TCGA-G2-A2ES	0	0.0798002	0.0212707	0.0882903	0	0.21295	0.030695	0.0601463	0	0	0	0.061419	0.0655481	0.0185913	0.0399792	0.166285	0	0.10128	0.0281966	0	0.0113806	0.0141676
TCGA-DK-AA6P	0.092185	0	0.0166492	0.069253	0	0.149724	0	0.0889835	0.0173503	0	0.058375	0.0751925	0.05561	0.121772	0.00497314	0.066244	0.0160287	0.0632852	0.104374	0	0	0
TCGA-XF-A8HD	0.0740049	0	0.0318401	0.148221	0	0.123068	0.0908372	0.0975275	0	0	0.0392245	0.035021	0.045163	0.0177349	0.0300297	0.155015	0	0.10633	0	0	0	0.00598235
TCGA-DK-AA6W	0	0.0960591	0	0.0259065	0	0.169434	0.034156	0.071407	0.0150883	0	0	0.0365493	0.0569977	0.0679783	0.0481003	0.171021	0.134892	0.0724108	0	0	0	0
TCGA-XF-AAMR	0	0.0699309	0.0201525	0.0487383	0	0.216448	0	0	0	0	0	0.086558	0.07882	0	0.00954827	0.237323	0.0212834	0.0596472	0.115031	0	0.00149697	0.0350225
TCGA-4Z-AA89	0	0.141279	0	0.0636647	0	0.157425	0	0.213617	0	0	0.0422911	0.0295649	0.00779977	0	0.045872	0.171222	0	0.115402	0	0	0.0118627	0
TCGA-DK-AA6L	0.0518399	0	0.0309511	0.0922331	0	0.201425	0	0.0588137	0.0116634	0	0	0.096207	0.0502374	0.0549943	0.0282113	0.0856833	0.117097	0.0328907	0.065645	0	0	0.022108
TCGA-PQ-A6FI	0	0.0222779	0.00615336	0.119335	0	0.162489	0.0356378	0.111156	0	0	0.0771529	0.0450427	0.100837	0.0746697	0.0366266	0.0554515	0.0124357	0.114632	0.0261022	0	0	0
TCGA-FD-A43U	0.0299467	0.0660697	0.049136	0.144745	0	0.0828521	0.00552703	0.0817863	0	0	0	0.0327301	0.125629	0.0783756	0.0407064	0.146973	0.0298717	0.0729761	0.001325	0	0	0.0113507
TCGA-XF-A8HI	0	0.204003	0.0154715	0	0	0.197493	0	0.0493103	0.0381068	0	0.120222	0	0.0412702	0	0	0.0927448	0.0329311	0.0903862	0	0.118061	0	0
TCGA-CF-A9FM	0	0	0.00373129	0.0159896	0	0.227612	0	0	0.0942343	0	0.0572726	0.035989	0.0583937	0	0.0670328	0.12191	0.107969	0.109755	0	0.0380224	0	0.0620892
TCGA-XF-A9T0	0.056059	0	0.111345	0.168106	0	0.0331652	0.0322031	0.101311	0	0	0.0605961	0.00547578	0.0394746	0.115168	0.0503453	0.170646	0	0.0450609	0	0	0	0.011045
TCGA-BT-A20W	0.166472	0	0	0.13793	0	0.1253	0	0.110603	0	0	0.0666693	0	0.0370738	0.0257883	0.0398515	0.109661	0.0263791	0.0951059	0	0.016667	0.0424999	0
TCGA-K4-A83P	0.228994	0	0.00500059	0.0394579	0	0.218595	0.0137861	0.122625	0	0	0	0.0380091	0.0699536	0.0542612	0.0483628	0.0788942	0	0.0349847	0.0470753	0	0	0
TCGA-YF-AA3M	0.0686682	0	0.0279654	0.028938	0	0.112264	0	0	0.0983059	0	0.0763667	0	0.0162311	0.0533587	0	0.145234	0.113453	0.177162	0	0.0498485	0	0.0322044
TCGA-XF-AAMG	0.0353219	0	0.0188471	0.0130941	0	0.335348	0.0683143	0.0174918	0	0	0.0296188	0.034089	0.069272	0.183185	0.0419218	0.135681	0	0.000516287	0.0172983	0	0	0
TCGA-4Z-AA80	0.156623	0	0.0733926	0.121822	0	0	0	0.132156	0	0	0.120624	0	0	0.0914726	0.0341834	0.125764	0	0.107009	0	0.0275514	0	0.00940343
TCGA-CF-A5UA	0	0.135566	0.00406883	0.0388472	0	0.197184	0	0.0781281	0	0	0.0603559	0.0433898	0.0826883	0.00919018	0	0.123918	0.140539	0.0763406	0	0.00978435	0	0
TCGA-FD-A3B6	0.0575971	0	0.0146882	0.102059	0	0.143552	0.0710062	0.108234	0	0	0	0.0738482	0.0603931	0.0679764	0.045508	0.175355	0	0.0654847	0.00331989	0	0	0.0109795
TCGA-R3-A69X	0.102164	0.002698	0	0.0625716	0	0.204198	0.029659	0.0402939	0	0	0	0.0302548	0.0841104	0	0.0419877	0.162288	0.0636428	0.0498699	0.115854	0	0.0104075	0
TCGA-GD-A6C6	0.018515	0.0283993	0.00114102	0.0895304	0	0.203734	0	0.0104273	0	0	0.0608838	0.0718309	0.0513386	0.0511945	0	0.233982	0	0.155153	0.0206743	0	0	0.00319562
TCGA-FD-A62S	0.0408442	0.00709479	0.0277347	0.0134313	0	0.271348	0.00810785	0.0802765	0	0	0.0156895	0.0121244	0.0497288	0.0238995	0.051648	0.15062	0.101869	0.0645635	0.076362	0	0	0.00465715
TCGA-GV-A6ZA	0	0.0472557	0.0354933	0.0936195	0	0.163354	0.00515595	0.139983	0	0	0.00420635	0.0645569	0.069783	0.0444736	0.0569761	0.116184	0.0503821	0.0663187	0.0422575	0	0	0
TCGA-SY-A9G0	0.273242	0	0	0.0314047	0	0.226695	0	0.021941	0	0	0.0573863	0	0.0462903	0.00815542	0.0312094	0.141751	0.00674516	0.0555103	0.0921443	0.00752544	0	0
TCGA-G2-A3IE	0.0503019	0.00272949	0.0508601	0.0947958	0	0.0817034	0	0.0902542	0.080778	0	0.0747163	0	0.00494295	0.106358	0	0.204575	0	0.110614	0.0473704	0	0	0
TCGA-BL-A13J	0	0.115179	0.025118	0.0847311	0	0.0814719	0.0312019	0.0410827	0	0	0.0422555	0.0329706	0.0357403	0.0629129	0.0418144	0.183119	0	0.1107	0.10336	0	0.0072947	0.00104932
TCGA-E7-A541	0	0.0924086	0.019282	0.230833	0	0.0800949	0.000584507	0.0817722	0	0	0.0317195	0.0532798	0.0403203	0	0.0417397	0.177255	0.0322141	0.0703827	0.0347704	0	0.00493195	0.00841102
TCGA-FD-A6TB	0.214465	0	0	0.106817	0	0.110243	0.0489045	0.0887728	0	0	0	0.0368666	0.0574053	0.0846769	0.05225	0.112954	0	0.0391507	0.0474938	0	0	0
TCGA-FD-A5C1	0	0.0288366	0.053284	0.13869	0	0.126993	0.0402318	0.115676	0	0	0.0338546	0.0210505	0.0828879	0.060892	0.0573201	0.121518	0.0037329	0.0833631	0.0222427	0	0	0.00942606
TCGA-DK-A6B6	0.0974177	0	0.0689744	0.115547	0	0.0816857	0.0968162	0.081651	0	0.0251394	0	0.0458163	0	0.0455734	0.0525962	0.165251	0	0.082745	0.0291328	0	0	0.0116539
TCGA-XF-AAN7	0.0916717	0	0.00314042	0.0648635	0	0.284044	0.038421	0.0186713	0	0	0	0.080869	0.058006	0.0351811	0.0570998	0.171586	0.0015863	0.00752476	0.0873357	0	0	0
TCGA-DK-AA6X	0.090295	0.0488907	0	0.0234007	0	0.195634	0	0.0713248	0	0	0.0366892	0.00222491	0.0722155	0.0314915	0.0613803	0.123202	0.0900454	0.0751013	0.0754204	0	0	0.00268416
TCGA-CF-A47T	0.0991205	0	0	0.197417	0	0.134384	0	0.107348	0	0	0	0.010216	0.0888429	0	0.0358554	0.0597668	0.0948581	0.0478248	0.124365	0	0	0
TCGA-2F-A9KQ	0	0.143628	0	0.0694101	0	0.228359	0	0.0163523	0	0	0	0.120208	0.102365	0.0168103	0	0.0712644	0.00525811	0.116343	0.0980098	0	0.0119924	0
TCGA-GD-A3OQ	0.0763132	0	0.00751267	0.0586494	0	0.192429	0	0.102003	0	0	0	0.0231324	0.084449	0.0204123	0.0148243	0.183711	0	0.126838	0	0.0110335	0.0362615	0.0624317
TCGA-CU-A0YN	0.0942279	0.0316889	0	0.0853698	0	0.231504	0	0	0.0147494	0	0.0384149	0	0.0533841	0.0627399	0.0144608	0.0581923	0.0601209	0.102063	0	0.0860261	0	0.067058
TCGA-BT-A42E	0	0.0597349	0.0119319	0.130574	0	0.114799	0.116311	0.0594768	0.00511484	0	0.0500883	0.0216716	0	0.025165	0.0942933	0.199333	0.0610033	0.0416002	0	0	0	0.00890225
TCGA-GC-A3RD	0	0.233696	0	0	0.049392	0.0895883	0	0	0	0	0.0866805	0	0.0635512	0.101231	0	0.193668	0	0.116074	0	0.0366718	0	0.0294478
TCGA-FD-A43Y	0	0.0409331	0.00542277	0.105686	0	0.190306	0	0.064062	0.014727	0	0.0337381	0.046001	0.0809903	0.0677681	0.0967502	0.0854812	0.10801	0.0392503	0.0208743	0	0	0
TCGA-K4-A3WU	0.232537	7.82e-05	0	0.0839044	0	0.251051	0.0298061	0.00750763	0.0256361	0	0.0383018	0	0.0256399	0.0209953	0.0295118	0.154187	0.0168287	0.0390281	0.0449873	0	0	0
TCGA-BT-A2LB	0.148992	0	0.0266006	0.0162268	0	0.160633	0.002063	0.123271	0	0	0.0654222	0	0.0611978	0.00239671	0.0600966	0.133001	0	0.104728	0	0.0287095	0	0.066662
TCGA-ZF-A9R9	0.0888163	0	0.0664944	0.0830425	0	0.110124	0	0.0823076	0.00420244	0	0	0.06114	0.0673145	0.0555983	0.0444382	0.187243	0	0.0736409	0.0756377	0	0	0
TCGA-XF-A8HH	0.223268	0	0.00843374	0	0.0278326	0.103696	0	0	0.0780559	0	0.0552648	0.00951119	0.0486295	0.0465616	0.0655127	0.173808	0.064797	0.0487857	0.0458427	0	0	0
TCGA-FD-A5BR	0.154752	0.00158561	0.0452524	0	0	0.197208	0.0383066	0.079844	0.00382203	0	0.0932695	0	0.0400064	0.060715	0.0301653	0.128838	0.0262068	0.0566689	0.0379581	0.00540156	0	0
TCGA-ZF-A9RE	0	0.121273	0	0.0980408	0	0.253921	0	0.0206928	0	0	0	0.0774469	0.0816246	0.0730183	0	0.0681853	0	0.123517	0	0	0	0.0822808
TCGA-DK-A3IL	0.255212	0.0132781	0	0.0559964	0	0.119224	0	0.1605	0	0	0.0282655	0.0146639	0.0224542	0.0875114	0.0528067	0.0702568	0	0.0709551	0.0488755	0	0	0
TCGA-DK-A1A7	0.258281	0	0	0.0777075	0	0.179103	0.0243357	0.0297678	0.0371885	0	0	0.0331107	0.0091717	0.0299446	0.0166183	0.1156	0.042373	0.0596897	0.0871074	0	0	0
TCGA-XF-A9T8	0	0.0482332	0	0.112653	0	0.198011	0.0326425	0.0852287	0	0	0.0236711	0.0548322	0.0151694	0.0622493	0.0646391	0.142802	0.00337099	0.0567292	0.0254231	0	0.00892965	0.065415
TCGA-GU-A766	0.0646933	0.00733505	0	0.103519	0	0.151064	0	0.0563221	0.0253964	0	0.0313026	0.0602999	0.116767	0.0114599	0.0772539	0.151235	0	0.0727554	0	0	0	0.0705962
TCGA-HQ-A2OE	0	0.110259	0.0276015	0.0752574	0	0.171707	0	0.0446357	0.00753253	0	0.0489697	0	0.0745481	0	0.0232243	0.187936	0.0273294	0.120343	0	0.0374368	0.00505868	0.0381608
TCGA-FJ-A871	0	0.0826685	0.0040932	0.0578194	0.0302609	0.197275	0.104713	0	0	0	0.0476633	0.0514255	0.0576896	0.0970877	0.0298318	0.128472	0.0225414	0.0687225	0.0197357	0	0	0
TCGA-5N-A9KM	0.0198956	0.00351037	0.0412208	0.127369	0	0.178996	0.0602175	0.0495833	0	0	0	0.0504311	0.15673	0.0325009	0.0243782	0.114522	0	0.0716464	0.0689988	0	0	0
TCGA-ZF-A9RD	0.132454	0.00682944	0	0.0933554	0	0.156982	0.0680303	0.0706604	0	0	0.0144051	0.0403484	0.0454566	0.0341145	0.0724404	0.102471	0.0334928	0.0488233	0.0581626	0	0	0.0219735
TCGA-LC-A66R	0	0.120303	0.0399212	0.0939741	0	0.170251	0.108925	0.0354504	0	0	0.0450911	0.00837294	0.0511584	0.00425341	0.063446	0.168611	0	0.0681054	0.0011474	0	0	0.0209904
TCGA-ZF-A9RM	0	0.110771	0	0.0568138	0.209731	0	0	0	0.0618026	0	0.180585	0	0.00201729	0.03768	0	0.12574	0	0.19732	0	0.0175399	0	0
TCGA-K4-A5RH	0.0682932	0	0	0.198583	0	0.0792755	0.036862	0.0961413	0	0	0	0.0538843	0.0929883	0	0.0695932	0.228349	0	0.0433825	0.0326475	0	0	0
TCGA-BL-A13I	0.0116965	0	0.00518969	0.0503556	0	0.273107	0.013897	0.0289323	0.0380712	0	0.0034648	0.0194797	0.109504	0	0.0389079	0.244127	0.0657109	0.017434	0.0801213	0	0	0
TCGA-FD-A62P	0	0.057218	0	0.136843	0	0.131634	0.0480559	0.0724892	0	0	0.0503316	0.0102801	0.0534337	0.128501	0.0558625	0.139945	0	0.0550224	0.0404214	0	0	0.0199627
TCGA-GC-A3RC	0	0.0488888	0	0.0920893	0	0.157849	0.0578515	0.0461684	0.00472607	0	0.0403651	0.0487968	0	0.0500043	0.0730853	0.214314	0.0809138	0.0619265	0	0	0	0.0230212
TCGA-CF-A5U8	0.000806731	0	0.115499	0.192647	0	0.0818354	0	0	0.0135357	0	0.0223075	0.0974056	0.00357925	0.0248384	0.00036519	0.202036	0	0.161963	0.032553	0	0	0.0506283
TCGA-CU-A0YR	0.0635476	0	0.0545292	0.0800809	0	0.103262	0.0147365	0.075226	0	0	0.0262512	0.0317291	0	0.211182	0.0601138	0.157705	0.0166621	0.0495742	0.0301992	0	0.019422	0.00577943
TCGA-DK-A1AB	0.0113269	0.00480205	0.0281781	0.0275889	0	0.320747	0	0.0586102	0	0	0.0357471	0.0198085	0.0185963	0.0416076	0.0831135	0.0957721	0.0736772	0.0735426	0.0810421	0	0	0.0258401
TCGA-FD-A3B8	0.155879	0	0	0.0866562	0	0.188839	0	0.0947941	0	0	0	0.048309	0.0815788	0.0363187	0.0779901	0.0975365	0.0121087	0.0647314	0.0333203	0	0	0.0219377
TCGA-E7-A5KE	0.0960427	0.00666548	0	0.0249226	0	0.237668	0	0.0165603	0	0	0.104797	0	0.13119	0.0826636	0	0	0.000969889	0.191809	0	0.0452817	0	0.0614303
TCGA-BT-A42F	0.0576004	0	0.0777411	0.140629	0	0.111981	0.0527824	0.0658492	0	0	0.0309235	0.0172084	0.0367743	0.145149	0.0519279	0.140382	0	0.0485097	0	0	0	0.0225424
TCGA-UY-A78O	0.138828	0	0.0556473	0	0	0.113188	0	0.194571	0	0	0	0.035001	0.0605136	0.0969842	0.0148606	0.101191	0.0689294	0.117074	0.00321218	0	0	0
TCGA-5N-A9KI	0.0306706	0.0874858	0.00490102	0.0427793	0	0.249093	0	0.0262347	0	0	0.00533286	0.0251716	0.0226881	0.121993	0.0316582	0.177782	0	0.0788041	0.054094	0	0.0106053	0.0307061
TCGA-PQ-A6FN	0.147016	0	0.00140947	0	0	0.271957	0	0.0447189	0	0	0	0.0585047	0.0880247	0.0519395	0.0901959	0.130883	0.0203572	0.064829	0	0	0.0115707	0.0185942
TCGA-K4-A54R	0.0192146	0	0.0245143	0.136673	0	0.121251	0.0844403	0.065642	0	0	0.0639986	0.0332364	0.0283981	0.0937424	0.0701229	0.158263	0	0.0746212	0.0224982	0	0.00338339	0
TCGA-CF-A3MI	0	0.12421	0.0146994	0.201136	0	0.0882556	0	0	0.0440976	0	0.0275546	0.0196198	0.0716432	0.0126951	0	0.189342	0.0137502	0.145169	0.0248139	0.00235312	0	0.0206605
TCGA-XF-AAMJ	0.197526	0	0.0291611	0.11002	0	0.0959784	0.00420267	0.0347884	0.0147797	0	0.0469306	0.0153706	0.0183561	0.09818	0.0332055	0.143374	0	0.0693603	0.0574524	0	0	0.0313142
TCGA-BT-A0YX	0.0617987	0.00192728	0.0150164	0.13346	0	0.173855	0.063611	0.0860861	0	0	0.0356004	0.0136341	0.0577828	0.00674083	0.0498383	0.0936581	0.0515873	0.0676302	0.0297951	0	0	0.0579784
TCGA-E7-A519	0	0.111193	0.0509949	0.0455076	0	0.189908	0.03824	0.0523033	0.00964007	0	0.0810781	0.0235782	0.113803	0.0480768	0.0100703	0.1072	0	0.107017	0	0	0	0.0113905
TCGA-XF-A9SZ	0	0.0698299	0.00158088	0.0551728	0	0.198026	0	0.0395571	0	0	0.0860834	0	0.0544692	0.149847	0	0.140577	0	0.113085	0	0.0589632	0	0.0328089
TCGA-XF-A9SJ	0.0439063	0.0718639	0	0.151067	0	0.237608	0.00450128	0	0	0	0.0097284	0.0228489	0.106722	0.00421438	0.071766	0.236695	0	0.0159606	0	0.0161977	0.00362483	0.00329711
TCGA-GV-A3QI	0	0.0656741	0	0	0	0.356322	0	0.00823735	0.0392458	0	0	0.119915	0	0.118036	0	0.142651	0	0.126517	0.0234024	0	0	0
TCGA-XF-A9SY	0.0909434	0	0.0444319	0.0783658	0	0.169921	0.0516957	0.05662	0	0	0.0625003	0.01696	0.0255242	0.103059	0.09439	0.152448	0	0.0325263	0.0158574	0	0	0.00475661
TCGA-2F-A9KP	0.0690471	0.0893579	0.0288717	0	0.0180329	0.155852	0	0.0390149	0	0	0.108929	0	0.0964433	0	0	0.116309	0	0.187165	0	0.0539444	0	0.0370332
TCGA-BT-A2LD	0.143656	0	0.0654684	0.140584	0	0.175055	0.0289557	0.0844397	0.00535168	0	0	0.0136767	0.0356089	0.030031	0.07944	0.146478	0	0.0457366	0	0	0	0.00551809
TCGA-FD-A3N5	0	0.0456386	0	0.0387808	0	0.228373	0	0.0293129	0	0	0	0.123184	0.0353125	0.0857724	0.0258177	0.0970255	0.101264	0.0991223	0	0	0	0.0903975
TCGA-C4-A0EZ	0.0652682	0	0.0239706	0.146583	0	0.0578244	0	0.109221	0	0	0	0.0707656	0.0387304	0.0892858	0.066478	0.217395	0.0116855	0.0587533	0.0440391	0	0	0
TCGA-XF-AAMT	0	0.103802	0.00827691	0.0403189	0	0.23931	0	0.0361818	0	0	0.0626199	0.010686	0.0468837	0.0979984	0.00500174	0.174239	0	0.0902689	0.0639705	0	0	0.0204431
TCGA-DK-AA6Q	0.00666257	0.0633411	0	0.16216	0	0.101738	0.0466551	0.153244	0	0	0.0421057	0.0208075	0.0721111	0.0168455	0.0492257	0.0675993	0.0887901	0.0601781	0.0384576	0.0100795	0	0
TCGA-CF-A27C	0	0.0878754	0.0503957	0.16023	0	0.148677	0	0	0.0585975	0	0.102927	0.0012222	0.0765827	0	0	0.0705226	0.0522938	0.153604	0	0.0271045	0.00996781	0
TCGA-E7-A3Y1	0	0.143953	0.0209339	0.0817732	0	0.194199	0	0.0945466	0	0	0.0667359	0.0226142	0.0381094	0	0.0396965	0.203288	0.0298334	0.00647336	0.0578425	0	0	0
TCGA-FD-A5C0	0.0709941	0	0	0.103005	0	0.146329	0.00070184	0.0648576	0	0	0	0.0287739	0.0722133	0.0266684	0.0291634	0.165669	0.068103	0.101762	0.0958448	0	0.00221462	0.0237
TCGA-CF-A3MF	0.0162217	0	0.0428266	0.173201	0.0866609	0	0	0.168998	0	0	0.0504201	0	0.0551266	0	0	0.166113	0.081381	0.12965	0	0.0294005	0	0
TCGA-XF-AAMW	0	0.0581005	0	0	0	0.307414	0.0102122	0.0978591	0	0	0.0319901	0	0.0142085	0.0199504	0.0743128	0.160226	0.104665	0.0899492	0	0	0	0.031112
TCGA-BL-A3JM	0.0553295	0	0.0401062	0.0820538	0	0.115113	0	0.12077	0	0	0	0.0846715	0.0621256	0.138157	0.0658384	0.0929063	0	0.0343549	0.108573	0	0	0
TCGA-DK-AA6U	0.120599	0	0.0131808	0.0267992	0.0339466	0.035672	0	0.00794202	0.112311	0	0.111056	0.0288485	0.175216	0.0131676	0.0299387	0.0453854	0.0906341	0.12434	0.0293777	0	0	0.00158523
TCGA-HQ-A2OF	0	0.0737058	0	0.0347942	0.0307231	0.271232	0	0.0985986	0	0	0.022447	0.0117196	0.0959022	0	0	0.256661	0	0.104217	0	0	0	0
TCGA-XF-A8HE	0.0255203	0.0104114	0.0142017	0.103776	0	0.182982	0.00907214	0.112732	0	0	0.0588613	0.0297519	0.0443102	0.0613788	0.0656098	0.120062	0	0.067157	0.00998526	0	0	0.084188
TCGA-ZF-A9R2	0	0.163726	0.00667177	0.0810977	0	0.0765536	0	0.160204	0	0	0.0971331	0	0.00980273	0	0	0.155789	0.0184327	0.137963	0	0.0738877	0.0162524	0.00248598
TCGA-CF-A47X	0.0158189	0.126162	0	0.114456	0	0.120775	0	0.0744859	0.00654228	0	0.058564	0	0.0508633	0	0.0179773	0.16294	0.0822265	0.136821	0	0.0323696	0	0
TCGA-XF-A9T3	0.120915	0	0.0372097	0.0536246	0	0.145149	0.0236042	0.0664412	0	0	0.0410822	0.0264228	0.0370617	0.121022	0.0516276	0.150742	0	0.0455806	0.0795176	0	0	0
TCGA-DK-A3IM	0	0.0568757	0	0	0	0.247158	0	0.146287	0	0	0.00143627	0.020196	0.0390533	0.112126	0.0220963	0.0783438	0.0440812	0.0944832	0	0.0751075	0	0.0627555
TCGA-GC-A3RB	0	0.0135105	0.042253	0.0590343	0	0.216973	0.0563533	0.0857231	0	0	0.0149153	0.0484767	0.0519218	0.0675746	0.0364448	0.130324	0.0641538	0.112342	0	0	0	0
TCGA-XF-A9T6	0	0.117325	0	0.123453	0	0.20989	0.00593319	0.0202992	0.00459024	0	0.0382031	0.0174687	0.0233492	0.0336083	0.0247908	0.191812	0.0544915	0.118969	0	0.00605049	0.000831371	0.00893535
TCGA-XF-A8HC	0	0.146769	0	0.0926071	0	0.213598	0	0.063151	0	0.0211903	0	0	0	0	0	0.271279	0	0.0993399	0	0.00549279	0	0.0865725
TCGA-CU-A3YL	0	0	0.0512372	0.217031	0	0.0536509	0	0.0679679	0.045054	0	0.04485	0.0376025	0.0485637	0.0109742	0.0654557	0.168697	0.057926	0.0622736	0.0687166	0	0	0
TCGA-DK-AA75	0.0678367	0	8.46e-05	0.0143505	0	0.30011	0	0.0657499	0	0.0258042	0	0.128088	0.074627	0.0629094	0.0457558	0	0.0377769	0.0202716	0.103088	0	0.0120641	0.0414832
TCGA-DK-A2I4	0.0616316	0.0177026	0.00788554	0.0697516	0	0.192842	0.0104641	0.0891392	0	0	0	0.0610901	0.0897263	0.0206229	0.0727953	0.186021	0	0.0629613	0.0406636	0	0.016703	0
TCGA-GU-A762	0.0148408	0	0.0425947	0.161332	0	0.109271	0.0873763	0.0667955	0	0	0.0172015	0.0395358	0.0695014	0.0933822	0.0733597	0.169119	0	0.0400852	0.0156053	0	0	0
TCGA-DK-A3X1	0	0.0519157	0.0291698	0.123786	0	0.129814	0.0100798	0.0813211	0	0	0.0911804	0	0.081459	0.101814	0.0506348	0.144826	0.0336172	0.0674053	0	0	0.00297667	0
TCGA-KQ-A41N	0	0.248356	0.0316546	0.00078833	0	0.17138	0	0.0703491	0	0	0.0253112	0.0620845	0.0324758	0.119432	0	0.0790033	0	0.0639521	0.0952128	0	0	0
TCGA-ZF-A9R3	0	0.0430206	0.0685068	0.0437429	0	0.206687	0.0269451	0.0404348	0.0464419	0	0	0.0329124	0.0309887	0	0	0.1125	0.118635	0.143592	0.0855936	0	0	0
TCGA-KQ-A41R	0	0.0900204	0.0160701	0	0	0.182987	0	0.0548986	0.0404369	0	0	0.0535452	0.0110414	0.185718	0.0199402	0.114503	0	0.123312	0.107527	0	0	0
TCGA-FD-A62O	0.129088	0	0.0400298	0	0	0.204578	0	0	0.0638113	0	0.0566044	0	0.0480877	0.120256	0.00125513	0.113763	0	0.0941657	0.0171616	0.0566917	0	0.0545075
TCGA-UY-A9PA	0	0.104042	0	0.170487	0	0.205033	0.0835706	0.0653685	0	0	0	0.0251934	0.0344009	0.0238949	0.0427459	0.108757	0.0428216	0.0823799	0	0.0102776	0	0.0010269
TCGA-ZF-A9R5	0	0.179418	0.0298443	0.13467	0	0.162149	0.0252428	0.0886393	0	0	0.0696048	0.0119645	0.0362224	0.0130194	0.0147602	0.149762	0.0361203	0.0485826	0	0	0	0
TCGA-FD-A3SO	0.0710321	0.00993792	0.00233834	0.0371058	0	0.195219	0.0416945	0.0906366	0	0	0.00123578	0.0525464	0.0649201	0.0451999	0.0849835	0.197453	0.0166233	0.0493368	0.00440962	0	0	0.0353274
TCGA-K4-A6MB	0.0536079	0	0	0.0405683	0	0.169552	0	0	0.0328335	0	0.0174317	0.0210038	0.0652988	0.0786488	0.00354016	0.22035	0.0614783	0.111069	0.0932115	0	0.00963423	0.0217718
TCGA-CF-A47S	0.0551686	0	0.00566723	0.19708	0	0.114992	0	0.0670159	0.0238778	0	0.00222456	0	0.0732305	0.0156104	0.0460034	0.0932459	0.113578	0.124255	0	0.0515456	0	0.0165061
TCGA-E7-A677	0	0.139371	0	0.0444427	0	0.13439	0	0.158938	0	0	0	0.0501067	0.068889	0.069711	0.020552	0	0.122806	0.120201	0.0203006	0.0252036	0	0.0250886
TCGA-DK-A1A3	0.12118	0	0.040883	0.111921	0	0.134014	0.0110695	0.0661854	0	0	0	0.0601382	0.0395071	0.0882012	0.0430923	0.125875	0.011993	0.0407893	0.105152	0	0	0
TCGA-FD-A5BU	0.168656	0	0	0.00950763	0	0.163065	0	0.0702064	0	0	0.0134632	0.0720014	0.0486854	0.0498434	0.0752146	0.0886617	0.142964	0.033613	0.0641187	0	0	0
TCGA-E7-A85H	0.107661	0	0.0369154	0.190203	0	0.00691991	0.0669208	0.069423	0.0602394	0	0.024837	0.0322097	0.0291501	0.0567838	0.058861	0.126009	0.0517342	0.0601863	0.0213423	0	0	0.000605146
TCGA-GU-AATO	0	0.0560659	0.099016	0.178887	0	0.110108	0.0155616	0.0594004	0	0	0.013222	0.0306124	0.0675816	0.0564878	0.050779	0.147187	0	0.0210048	0.0517138	0	0	0.0423731
TCGA-BT-A20X	0.0106001	0.0246809	0.0597319	0.090082	0	0.224702	0.036188	0.0484214	0	0	0.0445948	0.0192283	0.0929756	0.139602	0.0632459	0.076488	0	0.0668815	0.00257763	0	0	0
TCGA-4Z-AA87	0.0522912	0.0491046	0.051911	0.144667	0	0.0293224	0.0511233	0.0779069	0	0.00655238	0	0.036311	0.0713143	0.096928	0.0769541	0.220826	0	0.034788	0	0	0	0
TCGA-FJ-A3Z7	0	0.11173	0.00117547	0.13338	0	0.135941	0	0.129835	0	0	0.00671386	0	0.075498	0.0686116	0.0100988	0.117319	0	0.119586	0	0.0885433	0	0.00156713
TCGA-DK-A3WW	0.00200476	0	0.0375448	0.126557	0	0.141406	0.100353	0.0807786	0	0	0.0183976	0.0502589	0.0117109	0.0426074	0.0885545	0.194786	0	0.0329884	0.0274475	0	0	0.0446043
TCGA-XF-A9SX	0.0590642	0	0.00843817	0.10238	0	0.176975	0.0473126	0.0525994	0.0128382	0	0.0134003	0.034054	0.0588145	0.0321094	0.0552182	0.200109	0.00822426	0.0659585	0.0686562	0	0	0.00384835
TCGA-ZF-A9RC	0	0.0703638	0.0186242	0	0.150844	0.0861108	0	0.0229672	0	0	0.0489909	0.00702659	0.00241783	0.235779	0.0290587	0.196801	0	0.0586036	0.0599458	0	0	0.0124663
TCGA-G2-AA3F	0	0.149415	0.0110273	0.0829003	0.0229995	0	0	0.0493812	0.0254639	0	0.137382	0	0	0.165053	0.0509436	0.237834	0	0.0676004	0	0	0	0
TCGA-E5-A2PC	0	0.0831548	0	0.0813842	0	0.20131	0	0.14	0	0	0.0100348	0.0920206	0.0892692	0.0343958	0.0693061	0.0957394	0.0367698	0.0584502	0.00816501	0	0	0
TCGA-XF-A9ST	0.131649	0	0.000364599	0	0	0.272764	0	0.0220692	0.00319027	0	0.0788375	0.0104381	0.0739795	0.185839	0.0312994	0	0	0.0725538	0.072775	0	0.0442407	0
TCGA-E7-A6MF	0	0.0822476	0	0.0983274	0	0.197041	0	0.0889937	0	0	0.0300499	0.0351899	0.228662	0	0	0.111765	0.032295	0.0807395	0.0146892	0	0	0
TCGA-ZF-AA4V	0.0455501	0	0.0335836	0.167331	0	0.166463	0	0.119051	0	0	0	0.0985708	0.0491299	0.0521159	0.0485558	0.154259	0	0.0604571	0	0	0.00493205	0
TCGA-DK-A6AW	0	0.111695	0.016167	0.124006	0	0.17579	0	0.0997995	0.0177527	0	0	0.0838682	0.07225	0.0327219	0	0.117613	0	0.140885	0	0.000442602	0.00700807	0
TCGA-FD-A6TE	0.0372183	0	0.0843839	0.0849016	0	0.247047	0	0.186948	0	0	0	0.064118	0.0351553	0.0274296	0.0388005	0.0689287	0.0133472	0.098782	0	0	0.0129399	0
TCGA-4Z-AA7N	0.238051	0	0	0.0641297	0	0.189495	0	0.166244	0	0	0.0143654	0.0130405	0.00840615	0.0596656	0.0350126	0.096459	0.0174895	0.0758145	0.0218266	0	0	0
TCGA-XF-A9SK	0	0.0112199	0.0613712	0.0328337	0	0.213987	0	0.0436785	0.0355538	0	0	0.0663385	0.100551	0.00148973	0.0427106	0.16585	0.0624337	0.111033	0.0509493	0	0	0
TCGA-ZF-AA4T	0.0815941	0	0.0120095	0.124887	0.0696078	0	0	0.0967904	0.0335331	0	0.0780849	0.0321066	0.0700547	0.124159	0.0238749	0.0365945	0	0.204761	0	0	0	0.0119415
TCGA-FD-A3N6	0	0.00524302	0.020752	0.0771159	0	0.194178	0.0428609	0.141549	0	0	0	0.0888738	0.0474503	0.0381695	0.0692565	0.118503	0.0561034	0.0376494	0.0376217	0	0	0.0246735
TCGA-G2-A2EJ	0	0	0.000405377	0.109397	0	0.201161	0.0416088	0.0796279	0	0	0.0583261	0.013832	0.000215919	0.0917469	0.076988	0.151631	0	0.13726	0	0.00569119	0	0.0321089
TCGA-LT-A5Z6	0.104314	0	0.0792653	0.15418	0	0.0710894	0	0.0824929	0.0121654	0	0	0.0635026	0.0291344	0.123748	0.0338876	0.129582	0.00504756	0.0408326	0.0707586	0	0	0
TCGA-FD-A5BS	0.0585354	0	0.0624222	0.165418	0	0.1347	0.0477364	0.0601584	0.00763538	0	0.040108	0.0257234	0.0328398	0.131116	0.0566654	0.13066	0	0.0203214	0.0138314	0	0	0.0121288
TCGA-DK-AA6S	0	0.0942458	0	0.0849508	0	0.244643	0.0274711	0.0781849	0	0	0.0251843	0.0120535	0.0365652	0.086462	0.0833041	0.106712	0.0387702	0.0455794	0.0358734	0	0	0
TCGA-E7-A6ME	0.0687749	0.0444461	0.00615591	0.160982	0	0.107381	0.0245271	0.0672401	0	0.0666083	0	0.0824058	0.0456214	0.0246186	0.0593599	0.172948	0	0.0689316	0	0	0	0
TCGA-LT-A8JT	0	0.156179	0.0289551	0.103038	0	0.104943	0	0.119175	0.0108627	0	0.0459532	0	0.0150183	0	0.054254	0.198688	0.053089	0.0974665	0.0123783	0	0	0
TCGA-4Z-AA81	0.0361013	0	0.0506975	0.173488	0	0.0963639	0.0301315	0.117852	0	0	0.00655439	0.0679991	0.00238491	0.106042	0.0316139	0.10568	0	0.135535	0.0395553	0	0	0
TCGA-XF-A9T4	0.0771234	0.0474343	0	0.00939391	0	0.300027	0	0.026505	0	0	0.0158327	0.0391313	0.0872218	0.0905412	0.0624632	0	0	0.102811	0	0.0500795	0	0.091436
TCGA-FD-A5BT	0.104801	0	0.0022486	0.195947	0	0.0683987	0.0224403	0.0769931	0	0	0.012403	0.0485319	0.0637643	0.0623178	0.0676277	0.212025	0	0.0287286	0.0254155	0	0	0.00835764
TCGA-GD-A3OS	0.0551854	0	0.0185047	0.0556554	0	0.213698	0	0.127811	0.00753145	0	0.0163766	0.0186124	0.0357569	0.135173	0.00236033	0.203759	0	0.0796114	0	0.0299642	0	0
TCGA-E7-A678	0	0.0551872	0.151493	0.098749	0	0.210009	0	0	0.127023	0	0.0630452	0.0241698	0.0281322	0.00586952	0.0154485	0.148387	0.00174236	0.0707446	0	0	0	0
TCGA-XF-AAMH	0	0.0300612	0.0117823	0.128754	0	0.0613664	0	0.129701	0	0	0.0156225	0.0705817	0.0939031	0.075506	0.0300361	0.218532	0	0.116573	0.0175813	0	0	0
TCGA-C4-A0F7	0.0508577	0	0	0	0	0.261798	0	0	0.00076496	0	0.149533	0	0.0673741	0.0212296	0.0127647	0.136142	0.0537171	0.184254	0	0.0423413	0	0.0192252
TCGA-E7-A97Q	0.0697355	0	0.0349956	0.183576	0	0.0542953	0	0.0486293	0	0	0.00192168	0.0587492	0.028329	0.0909059	0.0623495	0.228093	0	0.0489706	0.0894495	0	0	0
TCGA-DK-A3IT	0.135746	0	0.0406629	0.063163	0	0.13627	0.0071093	0.0365219	0.0129325	0	0.0587704	0	0.0675545	0.0829776	0.0530499	0.159453	0	0.0570497	0.0887396	0	0	0
TCGA-ZF-AA5H	0.0581628	0.00148458	0.0169379	0.0660263	0	0.218083	0.0947358	0.035243	0	0	0	0.0609521	0.0376878	0.0928847	0.065732	0.170632	0	0.0814383	0	0	0	0
TCGA-DK-AA74	0.0505816	0	0.0227614	0.135352	0	0.133081	0.0316531	0.0952263	0	0	0.0252093	0.0277225	0.0449575	0.0116078	0.0766119	0.147032	0.0731462	0.0507721	0.0441207	0	0	0.0301645
TCGA-GU-A42Q	0	0.105084	0	0.0336272	0	0.244085	0	0.101418	0	0	0.117956	0.0171814	0.091258	0.097485	0.0265297	0.0224162	0.107242	0.025227	0	0.0104898	0	0
TCGA-UY-A8OB	0.0152589	0	0	0.114626	0	0.124502	0.121114	0.0869884	0	0	0.0406848	0.0883942	0.0600146	0.030229	0.0330963	0.155193	0	0.129899	0	0	0	0
TCGA-ZF-AA56	0.0391594	0.0648285	0.0594729	0	0	0.219417	0.00303352	0.0541979	0	0	0.0886014	0	0.0542574	0.0496624	0.0339385	0.157745	0	0.0550866	0.0703778	0.00582151	0	0.0444003
